# Supplementary material for: Intranasal administration of Lactobacillus johnsonii attenuates hyperoxia-induced lung injury by modulating gut microbiota in neonatal mice
Source: J Biomed Sci. 2023 Jul 31;30:57. doi: 10.1186/s12929-023-00958-8 (PMC10388480; doi:10.1186/s12929-023-00958-8)
Supplement: Supplementary file 1 — Additional file 1: Excel file containing ALDEx2 output comparing intestinal metabolic pathways between RA + NS and RA + probiotic groups. [file 12929_2023_958_MOESM1_ESM.xlsx]

## Sheet: I A vs B ALDEx2_picrust2_Pathwa
Additional file 1: Excel file containing ALDEx2 output comparing intestinal metabolic pathways between RA + NS and RA + probiotic groups.
Pathway	rab.all	rab.win.A:PNR	rab.win.B:PLR	diff.btw	diff.win	effect	overlap	we.ep	we.eBH	wi.ep	wi.eBH	description
1CMET2-PWY	0.408881	0.509107	-0.0539512	-0.172514	0.996642	-0.180252	0.413714	0.526323	0.892464	0.609841	0.838428	N10-formyl-tetrahydrofolate biosynthesis
3-HYDROXYPHENYLACETATE-DEGRADATION-PWY	-4.58878	-4.76547	-3.54369	0.859483	1.95649	0.413637	0.308571	0.259808	0.892464	0.228929	0.837904	4-hydroxyphenylacetate degradation
ALL-CHORISMATE-PWY	-3.04724	-3.3438	-2.56005	0.547851	1.38944	0.391115	0.338093	0.306936	0.892464	0.321379	0.838156	superpathway of chorismate metabolism
ANAEROFRUCAT-PWY	0.997801	1.00447	0.958853	-0.0230011	0.78807	-0.0232522	0.489714	0.792172	0.907479	0.965891	0.978429	homolactic fermentation
ANAGLYCOLYSIS-PWY	3.54464	3.54512	3.54464	-0.210828	1.39396	-0.150523	0.429469	0.73523	0.892464	0.68501	0.838428	glycolysis III (from glucose)
ARG+POLYAMINE-SYN	-2.68569	-2.8972	-2.53033	0.539023	1.246	0.366695	0.342286	0.285954	0.892464	0.30137	0.837985	superpathway of arginine and polyamine biosynthesis
ARGDEG-PWY	-4.2325	-4.43969	-3.75721	0.625645	1.79374	0.345338	0.339429	0.303666	0.892464	0.278908	0.838077	superpathway of L-arginine, putrescine, and 4-aminobutanoate degradation
ARGORNPROST-PWY	-4.49014	-4.53739	-4.42325	0.229589	0.94937	0.222446	0.3992	0.423345	0.892464	0.562491	0.84269	arginine, ornithine and proline interconversion
ARGSYN-PWY	-0.663542	-0.832113	-0.43821	0.316403	0.644671	0.420158	0.302857	0.330952	0.892464	0.204165	0.837834	L-arginine biosynthesis I (via L-ornithine)
ARGSYNBSUB-PWY	-0.861299	-1.04127	-0.674488	0.321252	0.666443	0.438859	0.299258	0.276319	0.892464	0.191096	0.837834	L-arginine biosynthesis II (acetyl cycle)
ARO-PWY	-1.07329	-1.15002	-1.06666	0.0807093	0.746738	0.0906335	0.437143	0.949855	0.983076	0.694324	0.848047	chorismate biosynthesis I
ASPASN-PWY	-0.860035	-0.557648	-1.19551	-0.504919	1.41739	-0.337953	0.311251	0.296864	0.892464	0.22501	0.837834	superpathway of L-aspartate and L-asparagine biosynthesis
AST-PWY	-4.48823	-4.65918	-3.20478	1.00077	2.07984	0.450782	0.317714	0.253856	0.892464	0.241758	0.837874	L-arginine degradation II (AST pathway)
BIOTIN-BIOSYNTHESIS-PWY	-1.36243	-1.31708	-1.55735	-0.084093	1.00362	-0.0888203	0.464	0.694007	0.892796	0.836229	0.89974	biotin biosynthesis I
BRANCHED-CHAIN-AA-SYN-PWY	-0.502107	-0.409083	-0.502107	0.0850784	0.794798	0.0736554	0.465714	0.93394	0.977859	0.852085	0.909419	superpathway of branched amino acid biosynthesis
CALVIN-PWY	0.420381	0.325534	0.427662	0.0933602	0.817619	0.0673448	0.487721	0.909961	0.969718	0.960481	0.975017	Calvin-Benson-Bassham cycle
P562-PWY	-6.28497	-6.63264	-4.80918	1.29049	1.88795	0.708232	0.189606	0.044371	0.892464	0.0415553	0.837834	myo-inositol degradation I
CENTFERM-PWY	-3.85889	-3.65454	-5.65403	-1.61144	3.75727	-0.437899	0.271845	0.137766	0.892464	0.130329	0.837834	pyruvate fermentation to butanoate
COA-PWY	3.44514	3.44355	3.44514	-0.201736	1.48141	-0.145443	0.437143	0.730081	0.892464	0.697849	0.838457	coenzyme A biosynthesis I
COBALSYN-PWY	-2.15867	-2.19349	-2.15711	-0.112148	1.17665	-0.073346	0.454857	0.632262	0.892578	0.793758	0.876258	adenosylcobalamin salvage from cobinamide I
CODH-PWY	-6.44021	-5.85926	-8.24596	-2.30649	5.05797	-0.386087	0.337714	0.230535	0.89264	0.308014	0.837975	reductive acetyl coenzyme A pathway
COLANSYN-PWY	-1.1284	-0.964796	-1.15139	-0.331462	1.20387	-0.21548	0.375785	0.428983	0.892464	0.431207	0.838403	colanic acid building blocks biosynthesis
COMPLETE-ARO-PWY	-0.903545	-0.95935	-0.902185	0.06941	0.747287	0.0763387	0.444889	0.956049	0.985074	0.710428	0.849894	superpathway of aromatic amino acid biosynthesis
DAPLYSINESYN-PWY	-0.118614	-0.556208	-0.0157727	0.318208	0.702514	0.473491	0.306682	0.235628	0.892464	0.227658	0.837842	L-lysine biosynthesis I
DENOVOPURINE2-PWY	3.65593	3.65605	3.65593	-0.199343	1.39381	-0.144475	0.427429	0.731976	0.892464	0.698273	0.838497	superpathway of purine nucleotides de novo biosynthesis II
DTDPRHAMSYN-PWY	-0.814962	-0.70084	-0.921385	-0.142717	1.11051	-0.133672	0.406286	0.772563	0.9019	0.58509	0.839035	dTDP-L-rhamnose biosynthesis I
ECASYN-PWY	-3.9205	-4.09918	-3.12845	0.644816	1.78149	0.378974	0.328955	0.286372	0.892464	0.284062	0.837945	enterobacterial common antigen biosynthesis
ENTBACSYN-PWY	-2.49105	-2.59109	-1.373	0.794518	1.86177	0.404282	0.321143	0.314671	0.892464	0.233338	0.837858	enterobactin biosynthesis
FAO-PWY	-3.2701	-3.4966	-2.57648	0.632526	1.73088	0.364315	0.340377	0.279411	0.892464	0.330355	0.83811	fatty acid &beta;-oxidation I
FASYN-ELONG-PWY	3.61865	3.61557	3.61865	-0.193203	1.46201	-0.140022	0.438857	0.744122	0.892464	0.70829	0.838607	fatty acid elongation -- saturated
FASYN-INITIAL-PWY	-1.4384	-1.39515	-1.59463	-0.0958103	1.03205	-0.0859064	0.447429	0.792566	0.911165	0.777371	0.862561	superpathway of fatty acid biosynthesis initiation (E. coli)
FERMENTATION-PWY	-0.447181	-0.464225	-0.345381	0.0109163	0.62496	0.0116912	0.493714	0.907875	0.967423	0.970191	0.98101	mixed acid fermentation
FOLSYN-PWY	-0.0487644	0.0697312	-0.0621997	0.0284561	0.730063	0.0345036	0.467162	0.940017	0.980062	0.851294	0.911137	superpathway of tetrahydrofolate biosynthesis and salvage
FUC-RHAMCAT-PWY	-3.03991	-3.07398	-2.9573	0.185705	1.11202	0.154586	0.422857	0.684014	0.896589	0.667099	0.844152	superpathway of fucose and rhamnose degradation
FUCCAT-PWY	-3.68799	-3.78059	-3.35093	0.42093	1.27872	0.308673	0.37293	0.390564	0.892464	0.43437	0.838313	fucose degradation
GALACT-GLUCUROCAT-PWY	-2.78893	-2.75239	-2.89373	0.140188	1.1644	0.102124	0.467733	0.814358	0.925581	0.848406	0.906657	superpathway of hexuronide and hexuronate degradation
GALACTARDEG-PWY	-4.39117	-4.57419	-3.60604	0.795197	1.9191	0.378761	0.322673	0.308522	0.892464	0.258183	0.838021	D-galactarate degradation I
GALACTUROCAT-PWY	-2.27315	-2.24675	-2.29358	0.0145241	0.924039	0.0101837	0.494575	0.894472	0.958829	0.956201	0.972349	D-galacturonate degradation I
HEXITOLDEGSUPER-PWY	-1.36961	-1.53356	-0.794871	0.652566	0.97464	0.724231	0.195317	0.0543763	0.892464	0.0388871	0.837834	superpathway of hexitol degradation (bacteria)
GOLPDLCAT-PWY	-4.71777	-5.09016	-2.78929	1.72979	2.65971	0.624429	0.231296	0.0572661	0.892464	0.0838194	0.837834	superpathway of glycerol degradation to 1,3-propanediol
GLCMANNANAUT-PWY	3.72967	3.74022	3.72967	-0.20316	1.47752	-0.150135	0.442604	0.728287	0.892464	0.730019	0.839091	superpathway of N-acetylglucosamine, N-acetylmannosamine and N-acetylneuraminate degradation
GLUCARDEG-PWY	-4.3945	-4.56492	-3.60037	0.822607	1.95404	0.387183	0.316	0.312564	0.892464	0.246875	0.838062	D-glucarate degradation I
GLUCARGALACTSUPER-PWY	-4.39704	-4.57402	-3.59332	0.762438	1.97816	0.376694	0.322857	0.311744	0.892464	0.266937	0.83796	superpathway of D-glucarate and D-galactarate degradation
GLUCONEO-PWY	1.57907	1.6231	1.24157	-0.415671	1.05055	-0.394221	0.310286	0.286407	0.892464	0.231655	0.837834	gluconeogenesis I
GLUCOSE1PMETAB-PWY	-3.39823	-3.55224	-2.07756	0.842261	1.89317	0.438814	0.316391	0.244781	0.892464	0.225787	0.837856	glucose and glucose-1-phosphate degradation
GLUCUROCAT-PWY	-2.92015	-2.92129	-2.91866	0.277728	1.19446	0.187376	0.432571	0.589299	0.892503	0.680393	0.846897	superpathway of &beta;-D-glucuronide and D-glucuronate degradation
GLUTORN-PWY	-1.85354	-1.94485	-1.586	0.134233	0.757414	0.161664	0.381714	0.715465	0.897367	0.471558	0.838407	L-ornithine biosynthesis
GLYCOCAT-PWY	0.544827	0.689634	0.259856	-0.152714	0.99637	-0.1157	0.442604	0.651747	0.892464	0.759283	0.857161	glycogen degradation I (bacterial)
GLYCOGENSYNTH-PWY	3.58702	3.58806	3.58702	-0.197658	1.41365	-0.132894	0.441462	0.73	0.892464	0.704058	0.838522	glycogen biosynthesis I (from ADP-D-Glucose)
GLYCOL-GLYOXDEG-PWY	-3.81641	-3.86687	-3.65168	0.128139	1.3471	0.0898526	0.455429	0.70985	0.896332	0.775867	0.872229	superpathway of glycol metabolism and degradation
GLYCOLYSIS	1.30248	1.31081	1.27659	-0.045542	0.643851	-0.0688273	0.444318	0.700637	0.892485	0.752153	0.854524	glycolysis I (from glucose 6-phosphate)
GLYCOLYSIS-E-D	-1.32758	-1.35445	-1.27842	0.483066	1.13505	0.344813	0.372359	0.316561	0.892464	0.41602	0.838352	superpathway of glycolysis and Entner-Doudoroff
GLYCOLYSIS-TCA-GLYOX-BYPASS	-2.29455	-2.72136	-2.05933	0.595428	1.19978	0.401673	0.333143	0.251179	0.892464	0.278505	0.837922	superpathway of glycolysis, pyruvate dehydrogenase, TCA, and glyoxylate bypass
GLYOXYLATE-BYPASS	-3.39754	-3.69051	-3.23623	0.513	1.31599	0.347249	0.357143	0.317646	0.892464	0.367239	0.838209	glyoxylate cycle
PWY-6071	-6.36363	-6.68179	-4.65826	1.59892	2.47947	0.578665	0.245143	0.0612782	0.892464	0.0976559	0.837834	superpathway of phenylethylamine degradation
HCAMHPDEG-PWY	-5.32844	-5.53588	-5.03619	0.627651	1.8302	0.328175	0.306857	0.32756	0.892464	0.217473	0.837896	3-phenylpropanoate and 3-(3-hydroxyphenyl)propanoate degradation to 2-oxopent-4-enoate
HEME-BIOSYNTHESIS-II	-3.87248	-4.09683	-3.05968	0.643525	1.67963	0.409406	0.328	0.280162	0.892464	0.278261	0.837929	heme biosynthesis I (aerobic)
HEMESYN2-PWY	-1.82468	-1.82281	-1.83006	0.265273	1.04877	0.303751	0.394632	0.490761	0.892464	0.515181	0.8384	heme biosynthesis II (anaerobic)
PWY0-321	-6.358	-6.68361	-4.68195	1.50372	2.45086	0.579821	0.251429	0.0640836	0.892464	0.102594	0.837834	phenylacetate degradation I (aerobic)
HISDEG-PWY	-2.55678	-2.40009	-2.56249	-0.0729502	1.13522	-0.0454129	0.478013	0.923802	0.972418	0.918321	0.949158	L-histidine degradation I
HISTSYN-PWY	-1.48358	-1.53366	-1.48358	0.0184793	0.850086	0.0224874	0.486857	0.919482	0.970582	0.940767	0.962769	L-histidine biosynthesis
PWY-6263	-12.842	-10.1748	-14.7493	-4.85877	5.53024	-0.77725	0.199429	0.0684583	0.858511	0.0760849	0.813765	superpathway of menaquinol-8 biosynthesis II
HSERMETANA-PWY	-2.01066	-1.98991	-2.18759	-0.0920353	1.08633	-0.084925	0.461143	0.779948	0.9089	0.816848	0.88749	L-methionine biosynthesis III
ILEUSYN-PWY	-0.384513	-0.324961	-0.384513	0.100469	0.771174	0.101764	0.438035	0.966005	0.988387	0.703259	0.844064	L-isoleucine biosynthesis I (from threonine)
KDO-NAGLIPASYN-PWY	-2.97806	-3.03227	-2.95501	0.288633	1.23955	0.198791	0.427429	0.631442	0.893418	0.658562	0.839371	superpathway of (Kdo)2-lipid A biosynthesis
KETOGLUCONMET-PWY	-4.25575	-4.44753	-3.31791	0.831139	2.05194	0.399035	0.308571	0.344643	0.892464	0.223005	0.83789	ketogluconate metabolism
LACTOSECAT-PWY	3.60873	3.60793	3.60873	-0.216247	1.47842	-0.139196	0.43518	0.732152	0.892464	0.737779	0.840158	lactose and galactose degradation I
LEU-DEG2-PWY	-10.8649	-10.304	-12.0063	-1.10928	5.37719	-0.197688	0.392571	0.501746	0.90373	0.521615	0.853648	L-leucine degradation I
LPSSYN-PWY	-4.48475	-4.67416	-3.5147	1.01474	2.21254	0.223939	0.343804	0.84263	0.941065	0.333366	0.838177	superpathway of lipopolysaccharide biosynthesis
MET-SAM-PWY	-0.324224	-0.499075	-0.155524	0.346046	0.650499	0.484837	0.326099	0.249132	0.892464	0.2766	0.837998	superpathway of S-adenosyl-L-methionine biosynthesis
METHGLYUT-PWY	-5.22239	-5.13119	-5.31354	-0.167306	2.18591	-0.0791465	0.446031	0.810179	0.923941	0.745083	0.874019	superpathway of methylglyoxal degradation
METHYLGALLATE-DEGRADATION-PWY	-6.9094	-7.30899	-4.87194	1.79726	2.85095	0.596349	0.24329	0.0773988	0.892464	0.0995053	0.837834	methylgallate degradation
NAD-BIOSYNTHESIS-II	-3.97461	-4.23947	-3.34855	0.626462	1.73935	0.358173	0.332953	0.299644	0.892464	0.320825	0.838067	NAD salvage pathway II
NAGLIPASYN-PWY	-2.16731	-2.15385	-2.16731	-0.140855	1.23454	-0.0836958	0.440571	0.605409	0.892464	0.690492	0.841597	lipid IVA biosynthesis
NONMEVIPP-PWY	-1.7909	-1.54252	-1.82873	-0.29368	1.21539	-0.22334	0.363221	0.443168	0.892464	0.408065	0.838372	methylerythritol phosphate pathway I
NONOXIPENT-PWY	0.10279	-0.0022813	0.200268	0.159933	0.688554	0.183019	0.369143	0.906415	0.967274	0.416716	0.838379	pentose phosphate pathway (non-oxidative branch)
OANTIGEN-PWY	0.379132	0.527481	0.206731	-0.157865	1.09997	-0.149349	0.388571	0.71545	0.89259	0.514188	0.838428	O-antigen building blocks biosynthesis (E. coli)
ORNARGDEG-PWY	-4.23204	-4.44514	-3.75161	0.611281	1.82552	0.370693	0.326857	0.301004	0.892464	0.27386	0.838024	superpathway of L-arginine and L-ornithine degradation
ORNDEG-PWY	-3.492	-3.67654	-2.07849	0.949704	2.20233	0.424367	0.316	0.325201	0.892464	0.223615	0.837895	superpathway of ornithine degradation
P105-PWY	-2.33751	-2.53317	-2.19165	0.314195	0.903846	0.337183	0.350857	0.433466	0.892464	0.357511	0.838257	TCA cycle IV (2-oxoglutarate decarboxylase)
GALLATE-DEGRADATION-I-PWY	-7.23971	-7.63087	-5.20962	1.7611	2.86492	0.550518	0.250857	0.0798913	0.892464	0.106425	0.837834	gallate degradation II
P122-PWY	3.46724	3.47435	3.46724	-0.209896	1.47801	-0.156408	0.438607	0.729933	0.892464	0.723246	0.838801	heterolactic fermentation
P124-PWY	3.69868	3.70857	3.69868	-0.198594	1.41673	-0.147839	0.438607	0.718618	0.892464	0.699684	0.838479	Bifidobacterium shunt
P125-PWY	-6.00918	-6.26977	-5.42636	0.913431	1.82237	0.467549	0.298857	0.236469	0.892464	0.18386	0.837834	superpathway of (R,R)-butanediol biosynthesis
P161-PWY	4.00945	4.00827	4.00945	-0.201498	1.4692	-0.131875	0.448886	0.744142	0.892464	0.736368	0.839652	acetylene degradation
P162-PWY	-5.57144	-5.49196	-8.26925	-2.25234	5.9942	-0.347061	0.294689	0.176926	0.892464	0.182888	0.837834	L-glutamate degradation V (via hydroxyglutarate)
P163-PWY	-5.99142	-5.6483	-8.24488	-1.92237	6.35142	-0.366616	0.237007	0.170497	0.892464	0.0785884	0.837834	L-lysine fermentation to acetate and butanoate
GALLATE-DEGRADATION-II-PWY	-7.25685	-7.62208	-5.21732	1.76408	2.83463	0.593897	0.252571	0.0806835	0.892464	0.106018	0.837834	gallate degradation I
P221-PWY	-9.86089	-9.07523	-11.659	-1.31142	6.73409	-0.203121	0.399772	0.566188	0.906708	0.579023	0.852709	octane oxidation
P23-PWY	-2.16669	-2.12027	-2.47756	-0.298802	1.16538	-0.278453	0.381143	0.273594	0.892464	0.473729	0.838412	reductive TCA cycle I
P281-PWY	-6.56086	-6.88553	-4.45325	1.46662	2.7404	0.355119	0.279429	0.750332	0.924771	0.160054	0.837834	3-phenylpropanoate degradation
P381-PWY	-8.87325	-8.32525	-11.6225	-1.69985	6.96017	-0.240144	0.375785	0.422559	0.896239	0.455333	0.841437	adenosylcobalamin biosynthesis II (late cobalt incorporation)
P4-PWY	-0.624935	-0.815514	-0.401654	0.189984	0.836329	0.246232	0.339806	0.677343	0.892758	0.31127	0.838116	superpathway of L-lysine, L-threonine and L-methionine biosynthesis I
P42-PWY	-1.17187	-0.975877	-1.1786	-0.294627	1.16685	-0.183279	0.397714	0.456074	0.892464	0.507626	0.838428	incomplete reductive TCA cycle
P441-PWY	-0.123569	-0.164979	-0.012649	0.405117	1.07265	0.360645	0.359223	0.303804	0.892464	0.348424	0.838299	superpathway of N-acetylneuraminate degradation
P461-PWY	-1.81337	-1.84507	-1.28417	0.479947	1.39343	0.350888	0.318857	0.218238	0.892464	0.271001	0.838009	hexitol fermentation to lactate, formate, ethanol and acetate
PWY-6478	-5.27236	-4.69035	-7.42479	-2.14204	4.40795	-0.576145	0.150771	0.0849171	0.892464	0.0178828	0.837834	GDP-D-glycero-&alpha;-D-manno-heptose biosynthesis
PANTO-PWY	-1.44633	-1.51563	-1.44619	-0.0566984	0.950019	-0.0479064	0.474857	0.758648	0.900891	0.924434	0.953101	phosphopantothenate biosynthesis I
PANTOSYN-PWY	-0.8367	-0.892755	-0.8367	-0.0795514	0.927534	-0.0668714	0.462857	0.705962	0.892857	0.83576	0.897303	pantothenate and coenzyme A biosynthesis I
PENTOSE-P-PWY	-0.170315	-0.203494	-0.170285	0.0738436	0.857399	0.0665353	0.458286	0.965538	0.988341	0.786365	0.873366	pentose phosphate pathway
PEPTIDOGLYCANSYN-PWY	3.59651	3.59383	3.59651	-0.204537	1.46043	-0.139917	0.432571	0.732049	0.892464	0.70053	0.838472	peptidoglycan biosynthesis I (meso-diaminopimelate containing)
PHOSLIPSYN-PWY	3.59667	3.59075	3.59667	-0.2067	1.40258	-0.145313	0.439749	0.734106	0.892464	0.702506	0.838445	superpathway of phospholipid biosynthesis I (bacteria)
POLYAMINSYN3-PWY	-4.71017	-4.61282	-6.30183	-1.45885	3.26759	-0.367843	0.337714	0.180695	0.892464	0.298793	0.837979	superpathway of polyamine biosynthesis II
POLYAMSYN-PWY	-3.47653	-3.66753	-3.29902	0.560111	1.46974	0.323426	0.366077	0.312023	0.892464	0.392285	0.838312	superpathway of polyamine biosynthesis I
POLYISOPRENSYN-PWY	3.43857	3.43257	3.43857	-0.193602	1.39879	-0.129485	0.443175	0.734196	0.892464	0.713088	0.838617	polyisoprenoid biosynthesis (E. coli)
PPGPPMET-PWY	-3.22457	-3.39644	-2.41252	0.685035	1.78838	0.335958	0.339806	0.345938	0.892464	0.31882	0.838178	ppGpp biosynthesis
PWY-5181	-6.67572	-6.99647	-4.78453	1.51331	2.50665	0.533296	0.248	0.0897083	0.892464	0.103396	0.837834	toluene degradation III (aerobic) (via p-cresol)
PRPP-PWY	0.268079	0.224462	0.309308	0.22555	0.919572	0.249625	0.398857	0.451573	0.892464	0.47874	0.838428	superpathway of histidine, purine, and pyrimidine biosynthesis
PWY-1269	-2.15886	-2.09868	-2.22372	-0.0372541	1.12953	-0.0249998	0.479429	0.70136	0.894358	0.875831	0.924298	CMP-3-deoxy-D-manno-octulosonate biosynthesis I
PWY-6572	-4.33307	-4.00276	-7.25823	-2.65484	5.10028	-0.561184	0.215877	0.0905565	0.892464	0.0590938	0.837834	chondroitin sulfate degradation I (bacterial)
PWY-2941	3.43178	3.43239	3.43178	-0.18782	1.46189	-0.123199	0.442604	0.73565	0.892464	0.712523	0.838736	L-lysine biosynthesis II
PWY-2942	3.44934	3.44838	3.44934	-0.198309	1.46272	-0.149903	0.432	0.742039	0.892464	0.695733	0.838432	L-lysine biosynthesis III
PWY-3001	0.298916	0.392249	0.0154841	-0.0849224	0.840109	-0.0878159	0.457143	0.669342	0.892464	0.79869	0.875958	superpathway of L-isoleucine biosynthesis I
PWY-3781	-5.68928	-5.42498	-5.91415	-0.266331	3.30958	-0.0448144	0.450857	0.313334	0.892464	0.754496	0.871346	aerobic respiration I (cytochrome c)
PWY-4984	-2.76835	-2.74121	-3.56715	-0.61752	1.96554	-0.36326	0.343429	0.241586	0.892464	0.350889	0.838291	urea cycle
PWY-5005	-8.8172	-8.47391	-11.4826	-1.95424	6.76887	-0.27518	0.382067	0.426337	0.896314	0.445277	0.840867	biotin biosynthesis II
PWY-5022	-3.71424	-3.33168	-4.02634	-0.527483	1.38598	-0.377286	0.325528	0.223396	0.892464	0.286887	0.838047	4-aminobutanoate degradation V
PWY-5028	-9.82837	-9.33212	-10.9003	-0.552905	5.00769	-0.118746	0.429469	0.658953	0.914598	0.685567	0.874243	L-histidine degradation II
PWY-5097	3.43746	3.44197	3.43746	-0.20517	1.45175	-0.146778	0.435429	0.736952	0.892464	0.699401	0.838433	L-lysine biosynthesis VI
PWY-5100	3.93118	3.92773	3.93118	-0.193934	1.47378	-0.12462	0.441714	0.725365	0.892464	0.709137	0.838601	pyruvate fermentation to acetate and lactate II
PWY-5101	-0.357837	-0.312531	-0.357837	0.124949	0.770472	0.115149	0.428327	0.95295	0.984641	0.659993	0.839315	L-isoleucine biosynthesis II
PWY-5103	-0.73674	-0.669624	-0.73674	0.0322629	0.815334	0.0369704	0.484	0.875461	0.952249	0.911968	0.945472	L-isoleucine biosynthesis III
PWY-5104	-1.03905	-0.933109	-1.24355	-0.254493	1.11589	-0.188424	0.410623	0.488185	0.892464	0.620798	0.838557	L-isoleucine biosynthesis IV
PWY-5121	-1.29368	-1.05673	-1.33792	-0.261507	1.19899	-0.198264	0.365143	0.438705	0.892464	0.405762	0.838383	superpathway of geranylgeranyl diphosphate biosynthesis II (via MEP)
PWY-5154	-1.41746	-1.50376	-1.3698	0.119314	0.711249	0.135496	0.412571	0.910388	0.966972	0.573371	0.838975	L-arginine biosynthesis III (via N-acetyl-L-citrulline)
PWY-5177	-5.07	-4.86931	-8.60265	-1.85068	6.08909	-0.432233	0.270286	0.18222	0.892482	0.156268	0.837834	glutaryl-CoA degradation
PWY-5180	-3.14648	-3.23848	-3.02618	0.262733	1.15676	0.230603	0.369503	0.536502	0.892464	0.42851	0.838458	toluene degradation I (aerobic) (via o-cresol)
PWY-6185	-6.9404	-7.22803	-5.03672	1.63297	2.54515	0.561064	0.253714	0.0930609	0.892464	0.111119	0.837834	4-methylcatechol degradation (ortho cleavage)
PWY-5182	-3.14433	-3.23884	-3.02624	0.260099	1.16164	0.228168	0.364	0.531835	0.892593	0.422905	0.838372	toluene degradation II (aerobic) (via 4-methylcatechol)
PWY-5188	-2.90233	-2.99325	-2.86315	0.295005	0.970816	0.294877	0.360937	0.493943	0.892464	0.374197	0.838227	tetrapyrrole biosynthesis I (from glutamate)
PWY-5189	-3.05458	-3.16395	-3.00986	0.336308	0.973711	0.329048	0.346659	0.436046	0.892464	0.344287	0.838143	tetrapyrrole biosynthesis II (from glycine)
PWY-5265	-3.23811	-3.48838	-2.57064	0.895102	1.7937	0.353659	0.282125	0.799644	0.916329	0.159799	0.837834	peptidoglycan biosynthesis II (staphylococci)
PWY-5304	-4.75407	-4.70103	-4.96412	-0.556318	1.89946	-0.331749	0.385143	0.320128	0.892464	0.45718	0.838428	superpathway of sulfur oxidation (Acidianus ambivalens)
PWY-5345	-2.49845	-2.73778	-2.30722	0.514907	0.922807	0.445949	0.347801	0.378081	0.892464	0.3263	0.838135	superpathway of L-methionine biosynthesis (by sulfhydrylation)
PWY-5347	-0.705128	-0.792258	-0.502932	0.0604859	0.775841	0.0751778	0.417714	0.894378	0.961022	0.606066	0.841833	superpathway of L-methionine biosynthesis (transsulfuration)
PWY-5384	-0.144468	-0.1739	-0.144468	0.0948535	0.990553	0.112218	0.475157	0.828042	0.926053	0.941203	0.96388	sucrose degradation IV (sucrose phosphorylase)
PWY-5415	-4.4211	-4.55897	-4.23672	0.473767	1.11648	0.395887	0.319246	0.283631	0.892464	0.248736	0.837931	catechol degradation I (meta-cleavage pathway)
PROTOCATECHUATE-ORTHO-CLEAVAGE-PWY	-6.39591	-6.69247	-4.53558	1.5313	2.39277	0.589609	0.247429	0.0932113	0.892464	0.101168	0.837834	protocatechuate degradation II (ortho-cleavage pathway)
PWY-5417	-6.94256	-7.25709	-5.05516	1.55031	2.48387	0.581981	0.250143	0.0940462	0.892464	0.110391	0.837834	catechol degradation III (ortho-cleavage pathway)
PWY-5484	1.33545	1.34128	1.32917	-0.0470527	0.658611	-0.0541039	0.446286	0.715783	0.892539	0.774856	0.870824	glycolysis II (from fructose 6-phosphate)
PWY-6182	-6.95014	-7.22166	-4.98293	1.5561	2.56546	0.550791	0.253143	0.0943749	0.892464	0.110126	0.837834	superpathway of salicylate degradation
PWY-5507	-7.86298	-7.29814	-11.6781	-1.60506	7.69873	-0.190624	0.402056	0.443735	0.897592	0.504839	0.843438	adenosylcobalamin biosynthesis I (early cobalt insertion)
PWY-5509	-2.24483	-2.4121	-2.23398	-0.0853071	1.27655	-0.053522	0.46	0.731975	0.898119	0.871526	0.920388	adenosylcobalamin biosynthesis from cobyrinate a,c-diamide I
PWY-5659	-0.534688	-0.412385	-0.535034	-0.332782	1.23165	-0.210714	0.387207	0.509502	0.892464	0.536502	0.838428	GDP-mannose biosynthesis
PWY-5667	3.64231	3.63796	3.64231	-0.202601	1.48066	-0.138184	0.432324	0.732788	0.892464	0.693476	0.838464	CDP-diacylglycerol biosynthesis I
PWY-5676	-3.38221	-3.25729	-5.21838	-1.74358	8.12684	-0.251211	0.274857	0.167867	0.892464	0.142606	0.837834	acetyl-CoA fermentation to butanoate II
PWY-5677	-5.96521	-5.8279	-8.9674	-2.4254	6.05852	-0.371826	0.292404	0.141243	0.892464	0.162099	0.837838	succinate fermentation to butanoate
PWY-5686	3.57495	3.57095	3.57495	-0.207424	1.45972	-0.145555	0.421714	0.732591	0.892464	0.692629	0.838471	UMP biosynthesis
PWY-5695	0.179683	0.139776	0.203119	0.0374804	0.770114	0.0345109	0.481439	0.81038	0.91675	0.914352	0.946999	urate biosynthesis/inosine 5'-phosphate degradation
PWY-5705	-4.84967	-5.04668	-4.11709	0.805503	1.91437	0.4105	0.320571	0.279723	0.892464	0.264699	0.8379	allantoin degradation to glyoxylate III
PWY-5747	-4.96819	-5.15273	-4.18303	0.752477	2.13905	0.36167	0.333524	0.349445	0.892464	0.286602	0.837943	2-methylcitrate cycle II
PWY-5837	-3.3994	-3.56676	-2.74412	0.674035	1.35393	0.461853	0.317533	0.245606	0.892464	0.244154	0.837926	1,4-dihydroxy-2-naphthoate biosynthesis I
PWY-5838	-2.40389	-2.56175	-2.23485	0.32532	1.01405	0.304434	0.394061	0.528292	0.892464	0.519066	0.838403	superpathway of menaquinol-8 biosynthesis I
PWY-5840	-2.25458	-2.51241	-2.17137	0.356415	1.02798	0.317144	0.396	0.475383	0.892464	0.524457	0.838428	superpathway of menaquinol-7 biosynthesis
PWY-5845	-2.60658	-2.95784	-2.45309	0.447554	1.19902	0.319167	0.388571	0.40271	0.892464	0.464493	0.838403	superpathway of menaquinol-9 biosynthesis
PWY-5850	-2.60798	-2.95205	-2.45509	0.444333	1.26453	0.316228	0.386286	0.39614	0.892464	0.460377	0.8384	superpathway of menaquinol-6 biosynthesis I
PWY-5855	-4.1466	-4.37253	-3.39748	0.657082	1.76572	0.379044	0.333143	0.285599	0.892464	0.275726	0.837867	ubiquinol-7 biosynthesis (prokaryotic)
PWY-5856	-4.14328	-4.38613	-3.39347	0.650335	1.76532	0.376065	0.333143	0.286246	0.892464	0.277199	0.837981	ubiquinol-9 biosynthesis (prokaryotic)
PWY-5857	-4.13956	-4.38778	-3.3971	0.630921	1.78698	0.36956	0.32667	0.285629	0.892464	0.277606	0.837926	ubiquinol-10 biosynthesis (prokaryotic)
PWY-5860	-2.7444	-2.96739	-2.00892	0.67309	1.5116	0.437748	0.312571	0.254742	0.892464	0.239361	0.837913	superpathway of demethylmenaquinol-6 biosynthesis I
PWY-5861	-2.35527	-2.61007	-1.90636	0.511424	1.28428	0.395063	0.335429	0.308482	0.892464	0.305914	0.838096	superpathway of demethylmenaquinol-8 biosynthesis
PWY-5862	-2.73761	-2.95632	-2.01269	0.688402	1.52264	0.426375	0.313143	0.253825	0.892464	0.23629	0.837878	superpathway of demethylmenaquinol-9 biosynthesis
PWY-5863	-3.21206	-3.37778	-2.55101	0.643809	1.3644	0.442316	0.321714	0.246897	0.892464	0.242863	0.837903	superpathway of phylloquinol biosynthesis
PWY-5896	-2.60137	-2.95469	-2.45371	0.459914	1.2177	0.333693	0.383781	0.401201	0.892464	0.462937	0.838385	superpathway of menaquinol-10 biosynthesis
PWY-5897	-2.3542	-2.65628	-2.28554	0.366805	1.08086	0.320966	0.390857	0.448293	0.892464	0.493396	0.838394	superpathway of menaquinol-11 biosynthesis
PWY-5898	-2.35748	-2.65734	-2.28624	0.380547	1.05495	0.327081	0.386286	0.442401	0.892464	0.485728	0.838403	superpathway of menaquinol-12 biosynthesis
PWY-5899	-2.35696	-2.65867	-2.28835	0.3663	1.06981	0.311621	0.396	0.446753	0.892464	0.499272	0.838428	superpathway of menaquinol-13 biosynthesis
PWY-5910	0.118703	0.0621001	0.207038	0.190272	0.737636	0.196688	0.423187	0.720553	0.893732	0.602558	0.838428	superpathway of geranylgeranyldiphosphate biosynthesis I (via mevalonate)
PWY-5913	-1.60667	-1.62305	-1.50917	0.08441	0.596131	0.0960522	0.433467	0.932203	0.975525	0.686396	0.847499	TCA cycle VI (obligate autotrophs)
PWY-5918	-3.45786	-3.64913	-3.0833	0.472951	1.3297	0.34686	0.360571	0.327968	0.892464	0.359829	0.838291	superpathay of heme biosynthesis from glutamate
PWY-5920	-4.4871	-4.7269	-4.43536	0.353335	1.04287	0.330262	0.345143	0.252492	0.892464	0.326281	0.838096	superpathway of heme biosynthesis from glycine
PWY-5971	-0.287381	-0.219988	-0.506928	-0.209923	1.18069	-0.151184	0.430611	0.656377	0.892464	0.683768	0.838991	palmitate biosynthesis II (bacteria and plants)
PWY-5973	3.58659	3.57452	3.58659	-0.187307	1.42417	-0.128663	0.435751	0.755235	0.892922	0.708996	0.838687	cis-vaccenate biosynthesis
PWY-5989	-1.09725	-1.03547	-1.31461	-0.164579	1.08493	-0.139461	0.427184	0.60599	0.892464	0.683689	0.84431	stearate biosynthesis II (bacteria and plants)
PWY-5431	-6.96436	-7.2537	-5.05818	1.56406	2.5071	0.556913	0.257567	0.095795	0.892464	0.114652	0.837834	aromatic compounds degradation via &beta;-ketoadipate
PWY-6121	3.64969	3.65086	3.64969	-0.191919	1.47172	-0.132405	0.432324	0.73128	0.892464	0.693052	0.838457	5-aminoimidazole ribonucleotide biosynthesis I
PWY-6122	3.70322	3.70786	3.70322	-0.205966	1.47873	-0.135222	0.432895	0.727544	0.892464	0.695592	0.838428	5-aminoimidazole ribonucleotide biosynthesis II
PWY-6123	3.5681	3.56708	3.5681	-0.20071	1.47088	-0.146335	0.430857	0.727167	0.892464	0.692488	0.838428	inosine-5'-phosphate biosynthesis I
PWY-6125	3.66184	3.6611	3.66184	-0.193912	1.41165	-0.142844	0.431753	0.735579	0.892464	0.705186	0.838464	superpathway of guanosine nucleotides de novo biosynthesis II
PWY-6126	3.67276	3.67237	3.67276	-0.19712	1.46138	-0.136764	0.439429	0.732328	0.892464	0.69404	0.838475	superpathway of adenosine nucleotides de novo biosynthesis II
PWY-6147	-1.37704	-1.27476	-1.48783	0.00857429	0.940798	0.00864832	0.494003	0.767985	0.903638	0.958368	0.9733	6-hydroxymethyl-dihydropterin diphosphate biosynthesis I
PWY-6151	3.43518	3.43493	3.43518	-0.19865	1.47501	-0.124169	0.436893	0.73552	0.892464	0.720707	0.838902	S-adenosyl-L-methionine cycle I
PWY-6163	-1.1268	-1.14307	-1.12665	0.0562886	0.806956	0.0677565	0.448	0.946286	0.981728	0.792374	0.887893	chorismate biosynthesis from 3-dehydroquinate
P108-PWY	-2.46983	-2.1928	-5.14779	-2.53494	4.4317	-0.576554	0.271429	0.100744	0.892464	0.140748	0.837834	pyruvate fermentation to propanoate I
CATECHOL-ORTHO-CLEAVAGE-PWY	-7.05402	-7.35828	-5.16803	1.50955	2.5214	0.541933	0.263849	0.101751	0.892464	0.121742	0.837834	catechol degradation to &beta;-ketoadipate
PWY-621	3.85649	3.8614	3.85649	-0.214092	1.46477	-0.143904	0.426613	0.746335	0.892464	0.701377	0.838516	sucrose degradation III (sucrose invertase)
PWY-6749	-4.66042	-4.32385	-7.47331	-2.86718	5.23825	-0.526405	0.261143	0.102751	0.892464	0.104567	0.837834	CMP-legionaminate biosynthesis I
PWY-6269	-2.23188	-2.41412	-2.21712	-0.0437521	1.23153	-0.0316173	0.485143	0.72714	0.897268	0.896774	0.935819	adenosylcobalamin salvage from cobinamide II
PWY-6277	3.7026	3.70242	3.7026	-0.203448	1.4713	-0.14834	0.431753	0.727432	0.892464	0.693617	0.838428	superpathway of 5-aminoimidazole ribonucleotide biosynthesis
PWY-6282	-0.945614	-0.861181	-1.17395	-0.194729	1.34933	-0.13757	0.432	0.737286	0.89468	0.687828	0.839022	palmitoleate biosynthesis I (from (5Z)-dodec-5-enoate)
PWY-6317	3.45292	3.45235	3.45292	-0.203611	1.39463	-0.137348	0.433714	0.736628	0.892464	0.690371	0.838439	galactose degradation I (Leloir pathway)
PWY-6353	-2.108	-2.01392	-2.41976	-0.296836	1.94973	-0.157046	0.407429	0.643138	0.892464	0.548325	0.838428	purine nucleotides degradation II (aerobic)
PWY-6383	-12.7049	-12.619	-12.842	0.334014	5.74953	0.0564552	0.478286	0.659182	0.916636	0.718906	0.885958	mono-trans, poly-cis decaprenyl phosphate biosynthesis
PWY-6385	3.59598	3.59126	3.59598	-0.200519	1.40628	-0.148474	0.428	0.731506	0.892464	0.700954	0.838507	peptidoglycan biosynthesis III (mycobacteria)
PWY-6386	3.57107	3.56687	3.57107	-0.191936	1.47477	-0.123181	0.438857	0.732428	0.892464	0.698696	0.838554	UDP-N-acetylmuramoyl-pentapeptide biosynthesis II (lysine-containing)
PWY-6387	3.63583	3.63031	3.63583	-0.194633	1.40573	-0.139296	0.433714	0.732692	0.892464	0.702929	0.838516	UDP-N-acetylmuramoyl-pentapeptide biosynthesis I (meso-diaminopimelate containing)
PWY-6396	-4.61749	-4.84558	-4.03936	0.917575	1.85412	0.468473	0.291429	0.23358	0.892464	0.181378	0.837834	superpathway of 2,3-butanediol biosynthesis
PWY-6467	-2.25853	-2.20287	-2.2744	0.141965	1.11635	0.100722	0.441714	0.944258	0.980936	0.710487	0.847362	Kdo transfer to lipid IVA III (Chlamydia)
PWY-6470	-0.222826	-0.526567	0.159309	0.443281	1.56529	0.274642	0.387207	0.403219	0.892464	0.47471	0.838428	peptidoglycan biosynthesis V (&beta;-lactam resistance)
PWY-6471	3.50346	3.49876	3.50346	-0.204092	1.47468	-0.140057	0.436322	0.735722	0.892464	0.709701	0.838661	peptidoglycan biosynthesis IV (Enterococcus faecium)
P164-PWY	-4.43977	-4.0446	-7.37544	-1.75583	3.31576	-0.638519	0.287836	0.11071	0.892464	0.163753	0.837834	purine nucleobases degradation I (anaerobic)
PWY-6507	-2.24647	-2.15421	-2.25186	-0.233542	1.1838	-0.171956	0.389143	0.469204	0.892464	0.495478	0.838403	4-deoxy-L-threo-hex-4-enopyranuronate degradation
PWY-6519	-1.16927	-1.12659	-1.37859	-0.168997	1.19511	-0.117212	0.448886	0.712285	0.893283	0.776025	0.863863	8-amino-7-oxononanoate biosynthesis I
PWY-7371	-13.0601	-11.2485	-14.6561	-3.70626	4.91484	-0.667791	0.228571	0.113186	0.87026	0.114048	0.81814	1,4-dihydroxy-6-naphthoate biosynthesis II
PWY-6562	-6.87669	-6.78756	-7.45279	-0.428939	2.7947	-0.146172	0.435751	0.791784	0.924915	0.708266	0.858893	norspermidine biosynthesis
PWY-7374	-13.1625	-11.3127	-14.8396	-3.74848	4.95303	-0.66841	0.221714	0.11338	0.865072	0.114086	0.817612	1,4-dihydroxy-6-naphthoate biosynthesis I
PWY-6588	-3.58598	-3.50352	-3.9665	-0.565216	1.7327	-0.307592	0.356571	0.445846	0.892464	0.368261	0.838272	pyruvate fermentation to acetone
PWY-6590	-3.49813	-3.30346	-5.29884	-1.62321	3.73944	-0.417384	0.272416	0.13501	0.892464	0.131535	0.837834	superpathway of Clostridium acetobutylicum acidogenic fermentation
PWY-6608	-2.71213	-2.51422	-2.92407	-0.214462	1.37218	-0.130487	0.420902	0.931672	0.977034	0.631074	0.840745	guanosine nucleotides degradation III
PWY-6609	3.45506	3.44396	3.45506	-0.201453	1.46695	-0.12902	0.434038	0.737903	0.892464	0.695874	0.838435	adenine and adenosine salvage III
PWY-6612	-0.508461	-0.471373	-0.508461	0.0529701	0.742896	0.0630716	0.441462	0.963323	0.987567	0.718079	0.852527	superpathway of tetrahydrofolate biosynthesis
PWY-6628	-1.77945	-1.83522	-1.64737	0.282549	0.577182	0.397241	0.254857	0.410866	0.892464	0.116082	0.837834	superpathway of L-phenylalanine biosynthesis
PWY-6629	-2.29761	-2.42419	-2.01323	0.488192	0.887202	0.493338	0.298286	0.209185	0.892464	0.192005	0.837834	superpathway of L-tryptophan biosynthesis
PWY-6630	-1.80044	-1.85795	-1.66213	0.26817	0.591581	0.418183	0.26	0.413019	0.892464	0.116973	0.837834	superpathway of L-tyrosine biosynthesis
PWY-6690	-5.33954	-5.52901	-5.05427	0.654276	1.85193	0.318568	0.304969	0.332875	0.892464	0.225239	0.8379	cinnamate and 3-hydroxycinnamate degradation to 2-oxopent-4-enoate
PWY-6700	-0.757703	-0.883025	-0.697289	0.118854	0.665225	0.166228	0.383429	0.72351	0.896802	0.500527	0.838439	queuosine biosynthesis
PWY-6703	-2.10595	-2.19224	-2.06319	0.0354594	0.965262	0.0310847	0.478584	0.786295	0.91089	0.903588	0.940424	preQ0 biosynthesis
PWY-6708	-4.15294	-4.38197	-3.39527	0.708964	1.74493	0.405806	0.328	0.284902	0.892464	0.278381	0.838012	ubiquinol-8 biosynthesis (prokaryotic)
PWY-6737	0.184806	0.322588	-0.0767996	-0.159103	0.984174	-0.123824	0.440891	0.678675	0.892465	0.777439	0.866169	starch degradation V
PWY-6545	-3.78889	-3.58996	-7.03541	-2.4316	4.44115	-0.543637	0.313714	0.122813	0.892464	0.21565	0.837834	pyrimidine deoxyribonucleotides de novo biosynthesis III
THREOCAT-PWY	-4.41002	-4.47247	-2.83215	1.36763	2.09963	0.564414	0.290857	0.146959	0.892464	0.171909	0.837834	superpathway of L-threonine metabolism
PWY-6891	-3.1893	-3.2308	-3.01416	0.227665	1.18925	0.204569	0.412	0.626869	0.893113	0.606941	0.839029	thiazole biosynthesis II (Bacillus)
PWY-6892	-1.89119	-1.89915	-1.89119	-0.128261	1.16372	-0.102819	0.450857	0.541183	0.892464	0.786406	0.871836	thiazole biosynthesis I (E. coli)
PWY-6895	-2.2729	-2.24313	-2.40498	-0.152459	0.997773	-0.121003	0.424	0.632714	0.892713	0.712813	0.842732	superpathway of thiamin diphosphate biosynthesis II
PWY-6897	-2.00391	-2.01874	-2.00391	-0.143867	1.04932	-0.132793	0.428327	0.632059	0.892483	0.697437	0.84137	thiamin salvage II
PWY-6901	0.113301	0.0726335	0.113301	-0.0226889	0.550682	-0.0411973	0.48715	0.651954	0.892492	0.940412	0.962367	superpathway of glucose and xylose degradation
PWY-6969	-1.40297	-1.45856	-1.34091	0.0116587	0.862092	0.00976528	0.491429	0.761149	0.901597	0.947689	0.967315	TCA cycle V (2-oxoglutarate:ferredoxin oxidoreductase)
PWY-7003	-2.10163	-2.06709	-2.50796	-0.489268	1.55224	-0.288769	0.373143	0.457376	0.892464	0.427083	0.838369	glycerol degradation to butanol
PWY-7007	-12.6823	-12.5539	-12.9932	0.173699	5.80867	0.0288002	0.487429	0.667562	0.917465	0.720803	0.885453	methyl ketone biosynthesis
PWY-7013	-2.73558	-2.90353	-1.18295	0.959261	2.15948	0.449875	0.333524	0.230262	0.892464	0.274418	0.837926	L-1,2-propanediol degradation
PWY-7094	-5.21377	-5.37115	-3.49724	1.32618	2.60889	0.328779	0.294286	0.843913	0.94112	0.189644	0.837838	fatty acid salvage
PWY-7111	-0.330503	-0.289604	-0.330503	0.127551	0.790343	0.111846	0.41976	0.955496	0.985279	0.676669	0.840421	pyruvate fermentation to isobutanol (engineered)
PWY-7184	3.60371	3.60715	3.60371	-0.203638	1.40268	-0.141873	0.442604	0.73664	0.892464	0.721412	0.83878	pyrimidine deoxyribonucleotides de novo biosynthesis I
PWY-7187	3.44315	3.44752	3.44315	-0.20928	1.41782	-0.144797	0.44	0.727665	0.892464	0.702506	0.838614	pyrimidine deoxyribonucleotides de novo biosynthesis II
PWY-7196	2.12833	2.24055	2.08407	-0.215028	0.7419	-0.262405	0.378857	0.425576	0.892464	0.409457	0.838394	superpathway of pyrimidine ribonucleosides salvage
PWY-7197	3.43196	3.42527	3.43196	-0.196867	1.47664	-0.133875	0.437714	0.738114	0.892464	0.716615	0.83864	pyrimidine deoxyribonucleotide phosphorylation
PWY-7198	-8.45727	-8.15021	-10.9084	-2.45034	5.24117	-0.459453	0.313535	0.183483	0.89279	0.236056	0.837984	pyrimidine deoxyribonucleotides de novo biosynthesis IV
PWY-7199	-0.557862	-0.429454	-0.626611	0.0252322	0.893943	0.0240102	0.488	0.793678	0.91045	0.958751	0.973857	pyrimidine deoxyribonucleosides salvage
PWY-7200	1.00577	1.12787	0.73253	-0.0858837	0.824529	-0.104603	0.409714	0.621723	0.892464	0.591517	0.838569	superpathway of pyrimidine deoxyribonucleoside salvage
PWY-7208	3.85913	3.85516	3.85913	-0.19411	1.41287	-0.148408	0.433467	0.732972	0.892464	0.703211	0.838439	superpathway of pyrimidine nucleobases salvage
PWY-7210	-7.95666	-7.65293	-10.3871	-2.4911	5.46422	-0.452653	0.306111	0.163391	0.892464	0.208158	0.837877	pyrimidine deoxyribonucleotides biosynthesis from CTP
PWY-7211	-0.58487	-0.62778	-0.566708	0.271505	1.04067	0.271004	0.391205	0.413906	0.892464	0.475075	0.838412	superpathway of pyrimidine deoxyribonucleotides de novo biosynthesis
PWY-7219	3.6448	3.6398	3.6448	-0.196354	1.45723	-0.131352	0.435751	0.732036	0.892464	0.691782	0.838428	adenosine ribonucleotides de novo biosynthesis
PWY-7220	3.71428	3.71534	3.71428	-0.195164	1.39253	-0.14707	0.429143	0.729671	0.892464	0.688678	0.838475	adenosine deoxyribonucleotides de novo biosynthesis II
PWY-7221	3.64042	3.64206	3.64042	-0.203762	1.45095	-0.145303	0.436322	0.729617	0.892464	0.691359	0.838428	guanosine ribonucleotides de novo biosynthesis
PWY-7222	3.71445	3.71813	3.71445	-0.192708	1.4116	-0.135612	0.434857	0.729611	0.892464	0.688961	0.83843	guanosine deoxyribonucleotides de novo biosynthesis II
PWY-7228	3.69922	3.70465	3.69922	-0.188751	1.46666	-0.134028	0.435751	0.738	0.892464	0.709701	0.838555	superpathway of guanosine nucleotides de novo biosynthesis I
PWY-7229	3.71358	3.7115	3.71358	-0.201245	1.40375	-0.15988	0.428327	0.732625	0.892464	0.6915	0.838432	superpathway of adenosine nucleotides de novo biosynthesis I
PWY-7234	3.56479	3.56393	3.56479	-0.210135	1.46031	-0.168757	0.424329	0.729275	0.892464	0.697285	0.83851	inosine-5'-phosphate biosynthesis III
PWY-7237	-4.08328	-4.21311	-3.59662	0.39951	1.30418	0.306281	0.368	0.38061	0.892464	0.43574	0.838295	myo-, chiro- and scillo-inositol degradation
PWY-7242	-1.8959	-1.90766	-1.89545	0.0999925	0.924397	0.0909806	0.451742	0.931156	0.974964	0.773957	0.863149	D-fructuronate degradation
PWY-6876	-9.24131	-8.92068	-12.1955	-2.8064	4.94585	-0.507388	0.298686	0.152528	0.892864	0.195453	0.837915	isopropanol biosynthesis
PWY-7315	-3.50942	-3.58073	-2.90576	0.329598	1.50888	0.239565	0.3992	0.485328	0.892464	0.519095	0.838433	dTDP-N-acetylthomosamine biosynthesis
PWY-7323	-1.53674	-1.34892	-1.66275	-0.339237	1.1881	-0.211048	0.36265	0.430536	0.892464	0.400597	0.838378	superpathway of GDP-mannose-derived O-antigen building blocks biosynthesis
PWY-7328	-2.23387	-2.3489	-1.75742	0.404197	1.42366	0.271871	0.410623	0.395505	0.892464	0.597337	0.83886	superpathway of UDP-glucose-derived O-antigen building blocks biosynthesis
PWY-7332	-4.86157	-3.92797	-7.12222	-2.27698	6.39777	-0.416887	0.276	0.160042	0.892488	0.130248	0.837834	superpathway of UDP-N-acetylglucosamine-derived O-antigen building blocks biosynthesis
PWY0-1061	-0.338634	-0.566695	-0.024386	0.478004	0.849434	0.553142	0.278286	0.153149	0.892464	0.155141	0.837834	superpathway of L-alanine biosynthesis
PWY-7254	-2.99509	-3.0658	-2.38496	0.683957	1.14948	0.595151	0.285714	0.174533	0.892464	0.167134	0.837834	TCA cycle VII (acetate-producers)
PWY-7376	-9.41405	-8.76735	-11.6146	-1.64886	6.46427	-0.23581	0.371788	0.43424	0.8979	0.445729	0.840206	cob(II)yrinate a,c-diamide biosynthesis II (late cobalt incorporation)
PWY-7377	-4.11966	-4.20539	-3.48768	0.598528	1.34464	0.403479	0.36779	0.357868	0.892464	0.383216	0.838304	cob(II)yrinate a,c-diamide biosynthesis I (early cobalt insertion)
PWY-7392	-1.40821	-1.18516	-1.42665	-0.270694	1.19327	-0.202196	0.379783	0.449496	0.892464	0.434472	0.838412	taxadiene biosynthesis (engineered)
PWY-7400	-0.667336	-0.837865	-0.464351	0.308721	0.639244	0.413559	0.310286	0.351523	0.892464	0.209429	0.837834	L-arginine biosynthesis IV (archaebacteria)
PWY-7431	-8.7397	-8.37007	-9.79462	-1.4692	3.70441	-0.357651	0.310857	0.154678	0.892464	0.248743	0.837952	aromatic biogenic amine degradation (bacteria)
PWY-7446	-5.17484	-5.35829	-4.42649	0.744703	2.15844	0.360442	0.324386	0.371831	0.892464	0.280168	0.837958	sulfoglycolysis
PWY-7456	-3.0262	-2.79995	-6.0513	-2.39059	5.46859	-0.407148	0.304397	0.239775	0.892464	0.229419	0.837834	mannan degradation
PWY-7539	-1.65477	-1.66757	-1.64338	-0.235326	1.00689	-0.169513	0.429469	0.538213	0.892464	0.710301	0.852033	6-hydroxymethyl-dihydropterin diphosphate biosynthesis III (Chlamydia)
PWY-7560	-1.78951	-1.55676	-1.82983	-0.281971	1.21247	-0.213785	0.37807	0.443728	0.892464	0.407933	0.838378	methylerythritol phosphate pathway II
PWY-7663	3.63682	3.6265	3.63682	-0.200603	1.45566	-0.130481	0.431182	0.747201	0.892477	0.689807	0.838446	gondoate biosynthesis (anaerobic)
PWY-7664	-0.711672	-0.633553	-0.769028	-0.0966359	1.12567	-0.0949918	0.435751	0.788236	0.907452	0.712443	0.844346	oleate biosynthesis IV (anaerobic)
PWY-841	3.62912	3.62874	3.62912	-0.192807	1.4605	-0.126121	0.438607	0.733325	0.892464	0.699825	0.838483	superpathway of purine nucleotides de novo biosynthesis I
PWY-922	-0.348155	-0.411345	-0.261994	0.217883	0.803644	0.222635	0.410623	0.666803	0.892538	0.590748	0.838428	mevalonate pathway I
PWY-5505	-2.31377	-2.53257	-1.99406	0.664038	1.26216	0.507783	0.29012	0.197426	0.892464	0.167325	0.837834	L-glutamate and L-glutamine biosynthesis
PWY0-1241	-3.97494	-4.01554	-3.70492	0.387528	1.39415	0.278588	0.362857	0.32678	0.892464	0.38885	0.838223	ADP-L-glycero-&beta;-D-manno-heptose biosynthesis
PWY0-1261	-0.699763	-0.844556	-0.696922	0.350415	0.911628	0.358714	0.386065	0.487606	0.892464	0.465942	0.8384	anhydromuropeptides recycling
PWY0-1277	-4.6427	-4.76313	-4.4997	0.400452	1.58933	0.234075	0.353512	0.42483	0.892464	0.369172	0.838189	3-phenylpropanoate and 3-(3-hydroxyphenyl)propanoate degradation
PWY0-1296	3.44283	3.4279	3.44283	-0.190549	1.46739	-0.12322	0.446286	0.747995	0.892483	0.724657	0.83895	purine ribonucleosides degradation
PWY0-1297	3.43576	3.42287	3.43576	-0.204204	1.45428	-0.1315	0.438857	0.748832	0.892518	0.727903	0.839006	superpathway of purine deoxyribonucleosides degradation
PWY0-1298	3.42325	3.41686	3.42325	-0.211794	1.3754	-0.145946	0.436322	0.747662	0.89249	0.730724	0.839047	superpathway of pyrimidine deoxyribonucleosides degradation
PWY0-1319	3.64261	3.63382	3.64261	-0.207416	1.46527	-0.149193	0.4249	0.732694	0.892464	0.693334	0.838466	CDP-diacylglycerol biosynthesis II
PWY0-1338	-4.58914	-4.79275	-3.63389	0.845086	1.96765	0.418269	0.311822	0.239953	0.892464	0.235822	0.837866	polymyxin resistance
PWY0-1415	-3.76118	-4.03881	-3.03061	0.647764	1.66878	0.412479	0.314857	0.257218	0.892464	0.272414	0.838004	superpathway of heme biosynthesis from uroporphyrinogen-III
PWY0-1479	-2.6742	-2.69807	-2.50714	0.453811	1.2225	0.332252	0.361143	0.293965	0.892464	0.388514	0.838388	tRNA processing
PWY0-1533	-4.74515	-4.8814	-4.60156	0.464113	1.62058	0.249428	0.353714	0.405151	0.892464	0.350586	0.838243	methylphosphonate degradation I
PWY0-1586	3.48665	3.46179	3.48665	-0.19163	1.45011	-0.136983	0.438857	0.768757	0.896513	0.703211	0.838462	peptidoglycan maturation (meso-diaminopimelate containing)
PWY0-162	3.61392	3.60783	3.61392	-0.189462	1.46756	-0.136128	0.435751	0.735401	0.892464	0.702929	0.838502	superpathway of pyrimidine ribonucleotides de novo biosynthesis
PWY0-166	3.51577	3.52256	3.51577	-0.214527	1.47626	-0.156011	0.434609	0.729992	0.892464	0.708996	0.838541	superpathway of pyrimidine deoxyribonucleotides de novo biosynthesis (E. coli)
HOMOSER-METSYN-PWY	-1.40701	-1.51577	-1.15217	0.363022	0.609251	0.546633	0.282286	0.222917	0.892464	0.161243	0.837854	L-methionine biosynthesis I
PWY0-41	-4.6033	-4.80993	-3.80663	0.812817	1.92179	0.395901	0.318286	0.271544	0.892464	0.252806	0.837965	allantoin degradation IV (anaerobic)
PWY0-42	-5.0015	-5.19091	-4.22986	0.731725	2.10858	0.360114	0.336	0.339081	0.892464	0.279156	0.837958	2-methylcitrate cycle I
PWY0-781	-0.573383	-0.78655	-0.41907	0.219044	0.81165	0.220289	0.367429	0.789072	0.910489	0.421878	0.838379	aspartate superpathway
PWY0-845	-1.54152	-1.52523	-1.79568	0.0772767	1.08018	0.0525447	0.48	0.840264	0.9333	0.916663	0.948192	superpathway of pyridoxal 5'-phosphate biosynthesis and salvage
PWY0-862	-0.463823	-0.447893	-0.464369	0.0905053	0.702219	0.120351	0.443429	0.738583	0.897106	0.718928	0.846794	(5Z)-dodec-5-enoate biosynthesis
PWY490-3	-6.93976	-6.43089	-9.16475	-1.97553	5.6186	-0.352845	0.306111	0.193702	0.892464	0.210223	0.837834	nitrate reduction VI (assimilatory)
PWY4FS-7	3.56859	3.56291	3.56859	-0.202265	1.42812	-0.143466	0.434609	0.734419	0.892464	0.70434	0.838496	phosphatidylglycerol biosynthesis I (plastidic)
PWY4FS-8	3.56888	3.56406	3.56888	-0.203502	1.40069	-0.135102	0.436893	0.734361	0.892464	0.702929	0.838508	phosphatidylglycerol biosynthesis II (non-plastidic)
PWYG-321	-0.761587	-0.646918	-0.946021	-0.220029	1.18201	-0.178535	0.393714	0.585957	0.892464	0.494706	0.838428	mycolate biosynthesis
PYRIDNUCSAL-PWY	-1.58582	-1.65929	-1.53001	-0.198195	1.34551	-0.162333	0.405714	0.555748	0.892464	0.595199	0.838496	NAD salvage pathway I
PYRIDNUCSYN-PWY	-1.60915	-1.44493	-2.0213	-0.381353	1.23844	-0.252685	0.344571	0.361254	0.892464	0.333365	0.83816	NAD biosynthesis I (from aspartate)
PYRIDOXSYN-PWY	-2.2743	-2.2479	-2.46787	0.0379283	1.07715	0.0231273	0.492	0.779919	0.909286	0.970881	0.981155	pyridoxal 5'-phosphate biosynthesis I
REDCITCYC	-2.75758	-2.86145	-2.36391	0.48469	1.00929	0.470924	0.318104	0.297045	0.892464	0.231742	0.837869	TCA cycle VIII (helicobacter)
RHAMCAT-PWY	-2.38759	-2.37138	-2.45968	-0.06094	1.13405	-0.0444352	0.471429	0.683979	0.893661	0.865758	0.916577	L-rhamnose degradation I
RIBOSYN2-PWY	-1.36977	-1.3039	-1.36977	-0.173841	1.06645	-0.140478	0.434038	0.55621	0.892464	0.674593	0.838576	flavin biosynthesis I (bacteria and plants)
RUMP-PWY	-3.17555	-3.73092	-1.50454	1.29884	2.12823	0.569487	0.26	0.235066	0.892464	0.108681	0.837834	formaldehyde oxidation I
SALVADEHYPOX-PWY	-2.61759	-2.47135	-2.74831	-0.258404	2.25875	-0.122272	0.423758	0.630801	0.892464	0.600459	0.8387	adenosine nucleotides degradation II
SER-GLYSYN-PWY	-0.3468	-0.237234	-0.35354	0.0572516	0.726121	0.0934399	0.420571	0.933457	0.97718	0.63296	0.842271	superpathway of L-serine and glycine biosynthesis I
SO4ASSIM-PWY	-2.92449	-3.21729	-2.76199	0.517374	1.28623	0.343584	0.384571	0.43786	0.892464	0.455403	0.838388	sulfate reduction I (assimilatory)
SULFATE-CYS-PWY	-2.10897	-2.28702	-1.9024	0.339785	0.9634	0.348767	0.365505	0.499915	0.892464	0.391928	0.838385	superpathway of sulfate assimilation and cysteine biosynthesis
TCA	-1.51351	-1.60924	-1.41292	0.140794	0.742545	0.138166	0.410051	0.948784	0.982249	0.582348	0.838654	TCA cycle I (prokaryotic)
TCA-GLYOX-BYPASS	-3.05468	-3.35265	-2.77018	0.566277	1.24064	0.434628	0.306857	0.236043	0.892464	0.217075	0.837882	superpathway of glyoxylate bypass and TCA
TEICHOICACID-PWY	-3.36814	-2.90375	-3.51649	-0.861113	1.51316	-0.465543	0.311822	0.231889	0.892464	0.237763	0.837873	teichoic acid (poly-glycerol) biosynthesis
THISYN-PWY	-2.09531	-1.99703	-2.09531	-0.188249	1.16773	-0.171392	0.394061	0.499982	0.892464	0.507854	0.838464	superpathway of thiamin diphosphate biosynthesis I
PWY-1861	-2.93362	-3.43286	-1.67614	1.08761	1.93488	0.542543	0.273143	0.265385	0.892464	0.140995	0.837834	formaldehyde assimilation II (RuMP Cycle)
THRESYN-PWY	3.43996	3.4336	3.43996	-0.204082	1.47318	-0.132611	0.432895	0.744579	0.892466	0.712664	0.83859	superpathway of L-threonine biosynthesis
TRNA-CHARGING-PWY	0.916246	1.17856	0.771491	-0.381187	1.12042	-0.335016	0.327429	0.341135	0.892464	0.267853	0.838001	tRNA charging
TRPSYN-PWY	-0.974019	-0.969568	-0.974019	0.101695	0.830701	0.0820819	0.461451	0.946805	0.981682	0.843291	0.90593	L-tryptophan biosynthesis
TYRFUMCAT-PWY	-10.7806	-10.1092	-12.1153	-1.14642	5.33518	-0.206698	0.385143	0.473545	0.900664	0.502241	0.85084	L-tyrosine degradation I
UBISYN-PWY	-4.10704	-4.36227	-3.38051	0.632546	1.72552	0.387695	0.331429	0.295692	0.892464	0.291297	0.838057	superpathway of ubiquinol-8 biosynthesis (prokaryotic)
UDPNAGSYN-PWY	3.43409	3.43134	3.43409	-0.195228	1.43466	-0.133317	0.445714	0.738997	0.892464	0.721271	0.838871	UDP-N-acetyl-D-glucosamine biosynthesis I
VALDEG-PWY	-7.30914	-7.14565	-11.6556	-2.05523	6.05358	-0.342428	0.33181	0.197322	0.892494	0.304188	0.837972	L-valine degradation I
VALSYN-PWY	-0.384659	-0.314179	-0.384659	0.105293	0.773964	0.106376	0.432324	0.966646	0.988746	0.69742	0.842965	L-valine biosynthesis
