# Supplementary material for: Intranasal administration of Lactobacillus johnsonii attenuates hyperoxia-induced lung injury by modulating gut microbiota in neonatal mice
Source: J Biomed Sci. 2023 Jul 31;30:57. doi: 10.1186/s12929-023-00958-8 (PMC10388480; doi:10.1186/s12929-023-00958-8)
Supplement: Supplementary file 2 — Additional file 2: Excel file containing ALDEx2 output comparing intestinal metabolic pathways between RA + NS and O2 + NS groups. [file 12929_2023_958_MOESM2_ESM.xlsx]

## Sheet: ALDEx2_picrust2_Pathway_results
Additional file 2: Excel file containing ALDEx2 output comparing intestinal metabolic pathways between RA + NS and O2 + NS groups.
Pathway	rab.all	rab.win.A:PNR	rab.win.C:PNH	diff.btw	diff.win	effect	overlap	we.ep	we.eBH	wi.ep	wi.eBH	description
PWY-5265	-1.3054	-2.86661	0.662899	3.55225	0.93462	3.75481	2.80722e-05	1.94168e-09	3.87539e-07	1.08251e-05	4.33922e-05	peptidoglycan biosynthesis II (staphylococci)
PWY-5920	-2.83654	-4.22924	-1.96045	2.48531	0.742298	3.39019	2.80722e-05	1.96961e-09	3.92192e-07	1.08251e-05	4.33922e-05	superpathway of heme biosynthesis from glycine
REDCITCYC	-1.41628	-2.61283	-0.161093	2.41979	0.784933	3.06043	2.80722e-05	2.5169e-08	2.03885e-06	1.08251e-05	4.33922e-05	TCA cycle VIII (helicobacter)
P562-PWY	-4.08971	-5.96237	-1.99909	4.00305	1.31074	3.03376	2.80722e-05	1.38271e-08	1.47838e-06	1.08251e-05	4.33922e-05	myo-inositol degradation I
ARGORNPROST-PWY	-3.14701	-3.94937	-1.18969	2.82593	0.93495	2.91857	2.80722e-05	1.35425e-07	4.51281e-06	1.08251e-05	4.33922e-05	arginine, ornithine and proline interconversion
RUMP-PWY	-1.4639	-2.81027	0.108053	2.90145	1.02047	2.72239	0.00999617	1.08962e-07	4.28043e-06	2.15852e-05	7.98602e-05	formaldehyde oxidation I
PWY-3781	-1.90643	-4.4429	0.308908	4.98005	1.89421	2.66469	2.80722e-05	0.00114504	0.00233853	1.08251e-05	4.33922e-05	aerobic respiration I (cytochrome c)
PWY-6396	-2.83056	-4.33569	-0.961457	3.34106	1.19137	2.64768	2.80722e-05	2.74772e-07	5.85674e-06	1.08251e-05	4.33922e-05	superpathway of 2,3-butanediol biosynthesis
P125-PWY	-3.90726	-5.73584	-2.11501	3.57826	1.31776	2.63711	2.80722e-05	3.47738e-07	6.88603e-06	1.08251e-05	4.33922e-05	superpathway of (R,R)-butanediol biosynthesis
PWY-1861	-1.35132	-2.57546	0.21842	2.71919	1.01573	2.62555	0.00999617	8.71171e-08	4.10243e-06	2.13254e-05	7.89532e-05	formaldehyde assimilation II (RuMP Cycle)
PWY-7254	-1.36201	-2.825	0.0801587	2.5218	0.992775	2.60087	2.80722e-05	3.77611e-08	2.54865e-06	1.08251e-05	4.33922e-05	TCA cycle VII (acetate-producers)
HEXITOLDEGSUPER-PWY	0.0574258	-1.04684	0.407245	1.63815	0.627831	2.59567	0.0195922	5.39638e-07	9.57333e-06	4.33004e-05	0.000156621	superpathway of hexitol degradation (bacteria)
PWY-5863	-1.4337	-3.1635	-0.438636	2.40832	0.907828	2.57749	2.80722e-05	1.27766e-07	4.46121e-06	1.08251e-05	4.33922e-05	superpathway of phylloquinol biosynthesis
PWY-5837	-1.62442	-3.35898	-0.598959	2.43166	0.934029	2.55284	2.80722e-05	1.27492e-07	4.44508e-06	1.08251e-05	4.33922e-05	1,4-dihydroxy-2-naphthoate biosynthesis I
PWY-5898	-1.13607	-2.15088	-0.0227252	1.92372	0.852182	2.37096	2.80722e-05	1.92808e-07	5.01083e-06	1.08251e-05	4.33922e-05	superpathway of menaquinol-12 biosynthesis
SO4ASSIM-PWY	-1.48817	-2.78516	-0.221348	2.20506	0.945306	2.35874	2.80722e-05	2.36991e-07	5.42431e-06	1.08251e-05	4.33922e-05	sulfate reduction I (assimilatory)
PWY-5897	-1.12806	-2.15399	-0.0229124	1.91824	0.848683	2.35335	2.80722e-05	1.90704e-07	4.98146e-06	1.08251e-05	4.33922e-05	superpathway of menaquinol-11 biosynthesis
PWY-5899	-1.11997	-2.15269	-0.0238161	1.91872	0.850345	2.35041	2.80722e-05	1.90195e-07	4.9888e-06	1.08251e-05	4.33922e-05	superpathway of menaquinol-13 biosynthesis
PWY-5840	-1.04319	-1.99117	-0.000104813	1.84851	0.809989	2.34686	2.80722e-05	2.39663e-07	5.51008e-06	1.08251e-05	4.33922e-05	superpathway of menaquinol-7 biosynthesis
HEME-BIOSYNTHESIS-II	-1.74271	-3.67103	-0.633514	2.80104	1.1256	2.33524	0.0195922	7.51414e-07	1.25138e-05	4.61149e-05	0.000162333	heme biosynthesis I (aerobic)
PWY-5345	-1.4516	-2.15731	-0.33721	1.77668	0.793423	2.27457	2.80722e-05	4.75676e-07	8.67315e-06	1.08251e-05	4.33922e-05	superpathway of L-methionine biosynthesis (by sulfhydrylation)
PWY-5861	-0.884543	-2.3107	-0.309594	1.82456	0.766353	2.24849	0.0307877	2.44074e-06	2.94965e-05	7.49313e-05	0.000256211	superpathway of demethylmenaquinol-8 biosynthesis
PWY-7237	-3.05474	-3.61049	-0.975484	2.77665	1.212	2.23532	0.00519824	1.41207e-06	2.0309e-05	1.67572e-05	6.33508e-05	myo-, chiro- and scillo-inositol degradation
P461-PWY	-0.0974718	-1.35212	0.561913	1.84864	0.752345	2.19136	0.0795682	8.50168e-05	0.000288171	0.000766286	0.0020049	hexitol fermentation to lactate, formate, ethanol and acetate
PWY-5850	-1.27884	-2.49288	-0.692982	1.75151	0.830759	2.13278	0.00120138	2.10372e-06	2.65685e-05	1.14746e-05	4.56033e-05	superpathway of menaquinol-6 biosynthesis I
PWY-5896	-1.27934	-2.49635	-0.685215	1.75611	0.82979	2.11898	0.00120138	2.076e-06	2.63515e-05	1.16261e-05	4.60885e-05	superpathway of menaquinol-10 biosynthesis
PWY-5845	-1.27959	-2.48846	-0.694577	1.73378	0.823499	2.11582	0.000802062	2.14108e-06	2.68571e-05	1.18643e-05	4.69414e-05	superpathway of menaquinol-9 biosynthesis
PWY-5918	-1.79656	-3.04214	-0.943001	2.06734	0.989346	2.11155	2.80722e-05	9.77236e-07	1.54429e-05	1.08251e-05	4.33922e-05	superpathay of heme biosynthesis from glutamate
SULFATE-CYS-PWY	-1.13933	-1.81864	0.106708	1.72807	0.852395	2.08419	2.80722e-05	1.51961e-06	2.14273e-05	1.08251e-05	4.33922e-05	superpathway of sulfate assimilation and cysteine biosynthesis
PWY-5860	-1.1516	-2.74562	-0.631824	1.89051	0.813933	2.06012	0.0432	2.28551e-05	0.00011944	0.000129901	0.000427064	superpathway of demethylmenaquinol-6 biosynthesis I
PWY-5862	-1.15599	-2.73652	-0.635976	1.89185	0.816426	2.02057	0.0403839	2.23065e-05	0.000119404	0.000129901	0.000427064	superpathway of demethylmenaquinol-9 biosynthesis
PWY-5838	-1.21176	-2.04016	-0.323752	1.58857	0.864207	2.0111	2.80722e-05	1.78443e-06	2.3708e-05	1.08251e-05	4.33922e-05	superpathway of menaquinol-8 biosynthesis I
PWY-5189	-1.84241	-2.54301	-0.427359	1.90378	0.949979	1.98646	2.80722e-05	2.54965e-06	3.05342e-05	1.08251e-05	4.33922e-05	tetrapyrrole biosynthesis II (from glycine)
TCA-GLYOX-BYPASS	-1.72383	-3.04331	-1.11094	1.84895	0.850701	1.98258	0.0324	6.71646e-06	6.93566e-05	7.57756e-05	0.000258894	superpathway of glyoxylate bypass and TCA
PWY-5022	-2.11452	-2.71264	-0.124361	2.69107	1.33693	1.93593	2.80722e-05	4.20999e-06	4.58574e-05	1.0955e-05	4.38265e-05	4-aminobutanoate degradation V
PWY-5188	-1.73265	-2.40346	-0.324257	1.90403	0.998924	1.89988	2.80722e-05	3.70337e-06	4.11791e-05	1.08251e-05	4.33922e-05	tetrapyrrole biosynthesis I (from glutamate)
FAO-PWY	-1.45178	-3.2499	-0.799928	2.22194	1.09717	1.88305	0.0291884	1.19647e-05	0.00010992	7.67932e-05	0.000262069	fatty acid &beta;-oxidation I
PWY-6891	-2.0064	-2.72813	-0.752238	1.88915	0.9966	1.86779	0.00999617	7.85585e-06	7.92366e-05	2.24296e-05	8.27979e-05	thiazole biosynthesis II (Bacillus)
GLYCOLYSIS-TCA-GLYOX-BYPASS	-1.16231	-2.24232	-0.569104	1.61326	0.777934	1.84364	0.0292001	1.71162e-05	0.000118413	7.57756e-05	0.000258894	superpathway of glycolysis, pyruvate dehydrogenase, TCA, and glyoxylate bypass
P105-PWY	-1.36246	-2.08816	-0.52927	1.50733	0.836855	1.77948	2.80722e-05	1.00695e-05	9.69225e-05	1.089e-05	4.36074e-05	TCA cycle IV (2-oxoglutarate decarboxylase)
PWY0-1415	-2.1468	-3.57369	-1.53591	1.91082	0.894134	1.75585	0.0371852	3.21855e-05	0.000126805	0.000117993	0.000389358	superpathway of heme biosynthesis from uroporphyrinogen-III
ALL-CHORISMATE-PWY	-1.73419	-2.92892	-1.19626	1.59705	0.871275	1.73086	0.0379848	2.27185e-05	0.000119496	0.0001089	0.000361131	superpathway of chorismate metabolism
TEICHOICACID-PWY	-1.43773	-2.35976	0.27523	2.45476	1.43585	1.62201	0.0512	4.02247e-05	0.000144866	0.000257356	0.000817536	teichoic acid (poly-glycerol) biosynthesis
HEMESYN2-PWY	-0.852868	-1.27318	0.172702	1.4216	0.890727	1.58766	2.80722e-05	2.42073e-05	0.000120377	1.08467e-05	4.34681e-05	heme biosynthesis II (anaerobic)
GLUCUROCAT-PWY	-1.79721	-2.40798	-1.04064	1.43757	0.893221	1.57481	0.0176001	5.5386e-05	0.000194526	3.6827e-05	0.000132007	superpathway of &beta;-D-glucuronide and D-glucuronate degradation
PWY-6629	-1.48993	-1.98607	-0.772534	1.25408	0.809738	1.50763	0.0355858	7.3932e-05	0.000253958	0.000131308	0.000431276	superpathway of L-tryptophan biosynthesis
GLYCOL-GLYOXDEG-PWY	-2.34511	-3.47903	-1.93233	1.63666	1.06847	1.4712	0.0712	0.000216896	0.000684789	0.000487129	0.00142314	superpathway of glycol metabolism and degradation
PPGPPMET-PWY	-1.79093	-3.06451	-1.32765	1.65581	0.996884	1.4442	0.10116	0.00040322	0.00109952	0.00151703	0.00328119	ppGpp biosynthesis
PWY-7013	-1.29959	-2.60892	-0.469583	2.15819	1.36447	1.41885	0.0815674	0.000231004	0.000726731	0.000762303	0.00200031	L-1,2-propanediol degradation
GLUCOSE1PMETAB-PWY	-1.68382	-3.29956	-1.28606	1.86849	1.23691	1.407	0.1008	0.000314153	0.000928227	0.00151265	0.00325929	glucose and glucose-1-phosphate degradation
GOLPDLCAT-PWY	-3.22675	-4.63909	-2.24987	2.1644	1.44755	1.38935	0.0707717	0.000362441	0.00101592	0.000521574	0.00149528	superpathway of glycerol degradation to 1,3-propanediol
PWY0-41	-3.04769	-4.29561	-2.41387	1.76795	1.24879	1.38489	0.0804	0.000341205	0.000980594	0.000762649	0.00199844	allantoin degradation IV (anaerobic)
ECASYN-PWY	-2.57606	-3.8468	-2.06023	1.6519	1.04062	1.36739	0.1036	0.000464357	0.0012075	0.00164654	0.00347393	enterobacterial common antigen biosynthesis
PWY-5855	-2.76525	-3.90134	-2.24406	1.60793	1.06016	1.35846	0.0964	0.000435589	0.00115614	0.00130113	0.00291906	ubiquinol-7 biosynthesis (prokaryotic)
THREOCAT-PWY	-3.20977	-4.18463	-1.92669	2.1181	1.52673	1.34632	0.0623751	0.000329563	0.000955083	0.000431315	0.00126306	superpathway of L-threonine metabolism
PWY-7094	-3.81935	-5.08427	-2.43998	2.59946	1.84865	1.34567	0.0563775	0.00024709	0.000757966	0.000321332	0.000962262	fatty acid salvage
PWY-5181	-5.4824	-6.73573	-4.09401	2.42166	1.80026	1.3441	0.0803679	0.000358747	0.000997901	0.000722033	0.00186528	toluene degradation III (aerobic) (via p-cresol)
PWY-6182	-5.66308	-6.961	-4.29674	2.46766	1.82004	1.34096	0.0787685	0.000407169	0.00109664	0.00071359	0.00184903	superpathway of salicylate degradation
PWY-5856	-2.76586	-3.91979	-2.24108	1.61978	1.06081	1.3403	0.0995602	0.000437082	0.00115865	0.00133066	0.00296839	ubiquinol-9 biosynthesis (prokaryotic)
GLYOXYLATE-BYPASS	-2.32785	-3.35252	-1.95845	1.43917	1.06227	1.33908	0.0711716	0.000356785	0.00101158	0.000525363	0.00150218	glyoxylate cycle
PWY-5705	-3.28424	-4.42855	-2.73688	1.6383	1.17291	1.33904	0.0839664	0.000609443	0.00148426	0.000809587	0.00208883	allantoin degradation to glyoxylate III
ENTBACSYN-PWY	-0.90006	-2.33337	-0.546497	1.75532	1.17253	1.33835	0.1056	0.00137227	0.00291251	0.00184583	0.00377866	enterobactin biosynthesis
CATECHOL-ORTHO-CLEAVAGE-PWY	-5.86091	-7.12128	-4.47255	2.40738	1.79819	1.33533	0.07	0.000365094	0.00100996	0.000679101	0.00178174	catechol degradation to &beta;-ketoadipate
PWY-6708	-2.76327	-3.91073	-2.25024	1.61083	1.0952	1.33445	0.0963615	0.00043198	0.00114864	0.00130161	0.00292702	ubiquinol-8 biosynthesis (prokaryotic)
PWY0-321	-5.28382	-6.48549	-3.89006	2.37677	1.73676	1.33305	0.0779688	0.000337831	0.00095618	0.000764966	0.00196314	phenylacetate degradation I (aerobic)
PWY-5417	-5.74121	-7.00304	-4.35959	2.45261	1.81691	1.33302	0.079968	0.000397953	0.00107658	0.000731148	0.00188103	catechol degradation III (ortho-cleavage pathway)
PWY-6185	-5.71897	-6.99891	-4.33732	2.44831	1.81984	1.32873	0.0771692	0.000385231	0.00105054	0.000755375	0.00192194	4-methylcatechol degradation (ortho cleavage)
ORNDEG-PWY	-1.68803	-3.39491	-1.29911	1.98238	1.35069	1.32818	0.104758	0.000564877	0.00139653	0.00192949	0.00389899	superpathway of ornithine degradation
PWY-5431	-5.72961	-7.01395	-4.36369	2.43504	1.78222	1.32701	0.0771692	0.000392523	0.00106587	0.000742016	0.00189105	aromatic compounds degradation via &beta;-ketoadipate
PWY-5857	-2.7663	-3.91505	-2.24204	1.62452	1.10082	1.3238	0.0939624	0.000424729	0.0011364	0.00130196	0.0029232	ubiquinol-10 biosynthesis (prokaryotic)
UBISYN-PWY	-2.74282	-3.88491	-2.22999	1.56663	1.11718	1.31593	0.102759	0.000496693	0.00126744	0.00158159	0.00336594	superpathway of ubiquinol-8 biosynthesis (prokaryotic)
HOMOSER-METSYN-PWY	-0.877562	-1.17517	0.0204326	0.987315	0.68985	1.31481	0.09996	0.000434259	0.00115272	0.00201812	0.00405263	L-methionine biosynthesis I
PWY-6071	-5.27745	-6.48653	-3.89339	2.41164	1.77097	1.3131	0.0783687	0.000363775	0.00100913	0.000791595	0.00199581	superpathway of phenylethylamine degradation
PROTOCATECHUATE-ORTHO-CLEAVAGE-PWY	-5.21807	-6.42638	-3.84505	2.32859	1.70634	1.30858	0.0735706	0.000313594	0.000902885	0.00066938	0.00176884	protocatechuate degradation II (ortho-cleavage pathway)
PWY-5415	-3.58057	-4.26386	-3.16548	1.23769	0.944655	1.30438	0.094	0.000447777	0.00117874	0.00118177	0.00272446	catechol degradation I (meta-cleavage pathway)
FUCCAT-PWY	-2.54834	-3.26641	-1.97568	1.27924	0.952286	1.29107	0.0627749	0.000412705	0.00111377	0.000434887	0.00127746	fucose degradation
TCA	-0.875247	-1.30576	0.241543	1.31897	0.98756	1.28523	0.0963615	0.000337916	0.000973386	0.00109565	0.00258284	TCA cycle I (prokaryotic)
P23-PWY	-1.3431	-1.74574	-0.687737	1.05685	0.852888	1.28523	0.0707717	0.000323751	0.00093815	0.000584641	0.00158005	reductive TCA cycle I
3-HYDROXYPHENYLACETATE-DEGRADATION-PWY	-3.06512	-4.49675	-2.58492	1.89659	1.40911	1.28178	0.101959	0.000697929	0.00166261	0.00169148	0.00353907	4-hydroxyphenylacetate degradation
ARG+POLYAMINE-SYN	-1.78631	-2.35492	-1.23438	1.15174	0.867798	1.27711	0.0879648	0.000458246	0.00119782	0.000763775	0.00199323	superpathway of arginine and polyamine biosynthesis
ARGDEG-PWY	-2.86471	-4.2212	-2.59482	1.6671	1.22293	1.2624	0.0888	0.00102689	0.00230057	0.000998333	0.00244648	superpathway of L-arginine, putrescine, and 4-aminobutanoate degradation
PWY0-1338	-3.1832	-4.61529	-2.72312	1.8459	1.31193	1.26139	0.103559	0.000823626	0.00191341	0.0017806	0.00367775	polymyxin resistance
PWY-7328	-1.34176	-1.74185	-0.962875	0.992566	0.85222	1.2515	0.0896	0.000595585	0.00145809	0.000987118	0.00243	superpathway of UDP-glucose-derived O-antigen building blocks biosynthesis
AST-PWY	-2.80406	-4.34013	-2.3297	2.06511	1.52073	1.25037	0.101959	0.000552679	0.00137356	0.0015051	0.00324917	L-arginine degradation II (AST pathway)
GALACTARDEG-PWY	-2.96618	-4.24384	-2.62889	1.64537	1.29838	1.24358	0.1052	0.00102423	0.00229501	0.00164026	0.00346192	D-galactarate degradation I
P281-PWY	-4.88667	-6.46631	-3.76068	2.57048	2.01075	1.24254	0.0783687	0.000640805	0.00155066	0.000700946	0.00185492	3-phenylpropanoate degradation
ORNARGDEG-PWY	-2.86283	-4.21664	-2.59689	1.64657	1.23605	1.24048	0.0835666	0.00103862	0.00232179	0.000998982	0.00244663	superpathway of L-arginine and L-ornithine degradation
GALLATE-DEGRADATION-I-PWY	-5.96098	-7.31516	-4.59121	2.57146	1.96983	1.2321	0.09	0.000733319	0.00172624	0.00118686	0.0027114	gallate degradation II
GALLATE-DEGRADATION-II-PWY	-5.9439	-7.29255	-4.59032	2.58063	1.96808	1.22927	0.0879648	0.000774175	0.00180347	0.00119719	0.00272802	gallate degradation I
PWY0-42	-3.66445	-4.93033	-3.20205	1.72189	1.30196	1.22566	0.1108	0.00167414	0.00342482	0.00236998	0.00460353	2-methylcitrate cycle I
METHYLGALLATE-DEGRADATION-PWY	-5.6217	-6.96564	-4.27569	2.54991	1.97485	1.22318	0.0891644	0.000779601	0.00181487	0.00121977	0.00276931	methylgallate degradation
KETOGLUCONMET-PWY	-2.82877	-4.17753	-2.36159	1.80115	1.39845	1.21724	0.105558	0.00107315	0.00238487	0.00176657	0.00365454	ketogluconate metabolism
GLUCARGALACTSUPER-PWY	-2.96181	-4.24028	-2.62484	1.6324	1.29108	1.21566	0.0987605	0.00101583	0.00227886	0.00166059	0.00349285	superpathway of D-glucarate and D-galactarate degradation
LPSSYN-PWY	-3.35041	-4.1229	-2.59801	1.54583	1.2293	1.20906	0.076	0.000818014	0.00189944	0.000621252	0.00170236	superpathway of lipopolysaccharide biosynthesis
PWY-7315	-2.40339	-3.17977	-1.94994	1.26266	0.877437	1.2063	0.1164	0.00119852	0.00261057	0.00255217	0.00489078	dTDP-N-acetylthomosamine biosynthesis
PWY-5747	-3.6216	-4.90004	-3.1581	1.70776	1.30213	1.19875	0.112	0.00158767	0.00327825	0.00219639	0.00432975	2-methylcitrate cycle II
NAD-BIOSYNTHESIS-II	-2.7809	-3.96474	-2.33608	1.51211	1.20775	1.16916	0.112	0.0013716	0.00291029	0.00258934	0.00495262	NAD salvage pathway II
GLUCARDEG-PWY	-2.98245	-4.11332	-2.62932	1.51519	1.30779	1.16798	0.1092	0.00138265	0.00292858	0.0019499	0.00392924	D-glucarate degradation I
PWY-6703	-1.31482	-1.87037	-0.333257	1.20462	1.04349	1.14983	0.117153	0.00103966	0.00232009	0.00285765	0.00539886	preQ0 biosynthesis
PANTO-PWY	-0.784651	-1.25458	0.0834134	1.1116	0.978031	1.14813	0.103159	0.00116055	0.00253927	0.00176003	0.00365063	phosphopantothenate biosynthesis I
PWY-922	0.512565	0.10235	0.860711	0.94086	0.653964	1.14679	0.1	0.0271163	0.0450355	0.00150469	0.00326419	mevalonate pathway I
PWY-7242	-1.21661	-1.53701	-0.321745	1.21023	1.07227	1.1462	0.0891644	0.000909088	0.00207643	0.000974907	0.00234921	D-fructuronate degradation
POLYAMSYN-PWY	-2.47336	-3.13335	-2.02027	1.25376	0.982844	1.12705	0.107957	0.00162306	0.00333878	0.00205274	0.00410683	superpathway of polyamine biosynthesis I
ARGSYNBSUB-PWY	-0.301568	-0.679886	0.252715	0.822104	0.715277	1.11949	0.1052	0.00146881	0.00307438	0.0020514	0.00409366	L-arginine biosynthesis II (acetyl cycle)
PWY-5304	-3.3324	-4.29452	-2.31054	1.74318	1.68485	1.10098	0.111156	0.00162029	0.0033342	0.00224954	0.00440771	superpathway of sulfur oxidation (Acidianus ambivalens)
PWY0-1241	-2.94672	-3.4459	-2.40802	1.23813	1.04071	1.09715	0.0932	0.0020209	0.00402329	0.00143175	0.00313423	ADP-L-glycero-&beta;-D-manno-heptose biosynthesis
PWY-6630	-1.18736	-1.38116	-0.340781	1.07491	0.860822	1.09431	0.102	0.00142569	0.00300311	0.00164398	0.00344979	superpathway of L-tyrosine biosynthesis
PWY0-1479	-1.89157	-2.31055	-1.40968	1.05367	0.95419	1.09191	0.1176	0.00170506	0.00347948	0.00258761	0.00496837	tRNA processing
PWY-7446	-3.82271	-5.12748	-3.45613	1.71957	1.5331	1.09166	0.1164	0.00260887	0.0050488	0.00250783	0.00483605	sulfoglycolysis
ARGSYN-PWY	-0.0903573	-0.457197	0.423781	0.732165	0.646678	1.09136	0.1144	0.00189295	0.00380427	0.00251092	0.0048251	L-arginine biosynthesis I (via L-ornithine)
GALACT-GLUCUROCAT-PWY	-2.00295	-2.35096	-1.41122	1.06487	0.930597	1.08909	0.08	0.00129737	0.00277935	0.000817164	0.00206246	superpathway of hexuronide and hexuronate degradation
PWY0-1261	-0.00819794	-0.266354	0.369652	0.680829	0.598177	1.08371	0.0927629	0.00232285	0.00455016	0.00112836	0.00266703	anhydromuropeptides recycling
GLYCOLYSIS-E-D	-0.615797	-0.863629	-0.180627	0.882962	0.730465	1.07106	0.107957	0.00201516	0.00401575	0.00220345	0.00432778	superpathway of glycolysis and Entner-Doudoroff
PWY-6628	-1.16353	-1.3651	-0.330782	1.07203	0.874677	1.06761	0.108757	0.00153799	0.00319223	0.00213614	0.00424946	superpathway of L-phenylalanine biosynthesis
PWY-5505	-1.459	-2.03623	-0.875504	1.35343	1.23496	1.05274	0.117553	0.0039561	0.00736456	0.00255719	0.0049069	L-glutamate and L-glutamine biosynthesis
PWY-4984	-1.69844	-2.60757	-0.359601	1.89397	1.61854	1.02987	0.1032	0.00350436	0.00658722	0.00162511	0.00344064	urea cycle
PWY-6969	-0.755082	-1.16749	0.122271	1.03451	0.983955	1.01369	0.143543	0.00279132	0.00536549	0.00494912	0.00898454	TCA cycle V (2-oxoglutarate:ferredoxin oxidoreductase)
HISDEG-PWY	-1.58907	-2.1293	-0.67399	1.41312	1.4039	1.0121	0.12595	0.00273966	0.0052762	0.00318058	0.00597773	L-histidine degradation I
PWY-7377	-3.08408	-3.37048	-2.38024	1.14724	1.15636	0.994979	0.114	0.00368408	0.00689616	0.0026571	0.00510198	cob(II)yrinate a,c-diamide biosynthesis I (early cobalt insertion)
MET-SAM-PWY	0.174413	-0.138585	0.553142	0.590724	0.642095	0.992271	0.1352	0.00341118	0.00642535	0.00437412	0.00801094	superpathway of S-adenosyl-L-methionine biosynthesis
PWY-6897	-1.10133	-1.73309	-0.300727	1.00639	1.18872	0.980716	0.1388	0.00302666	0.00576752	0.00536717	0.00969608	thiamin salvage II
PWY-6562	-5.53943	-6.52939	-5.11554	1.51089	1.5274	0.957692	0.147941	0.00550953	0.01006	0.00708522	0.0125157	norspermidine biosynthesis
GLUTORN-PWY	-1.13292	-1.47558	-0.371734	0.922312	0.9361	0.934201	0.17393	0.00614262	0.0111731	0.012967	0.0219596	L-ornithine biosynthesis
PANTOSYN-PWY	-0.162226	-0.625151	0.322855	0.77875	0.858973	0.924873	0.1476	0.00484234	0.00890224	0.00764173	0.0134631	pantothenate and coenzyme A biosynthesis I
PWY-5154	-0.974437	-1.1308	-0.247323	0.83233	0.84197	0.922726	0.155138	0.00412894	0.00766313	0.00849635	0.0148803	L-arginine biosynthesis III (via N-acetyl-L-citrulline)
HCAMHPDEG-PWY	-4.24138	-5.2807	-3.95454	1.39189	1.60769	0.900115	0.1228	0.0124842	0.0218164	0.00305235	0.00573518	3-phenylpropanoate and 3-(3-hydroxyphenyl)propanoate degradation to 2-oxopent-4-enoate
PWY-6690	-4.23819	-5.28795	-3.955	1.39455	1.57699	0.891064	0.1204	0.0124195	0.0217021	0.00294919	0.00555749	cinnamate and 3-hydroxycinnamate degradation to 2-oxopent-4-enoate
PWY-5910	0.843035	0.553072	1.18985	0.657935	0.658805	0.884002	0.137545	0.110712	0.160671	0.00506506	0.00918688	superpathway of geranylgeranyldiphosphate biosynthesis I (via mevalonate)
PWY-6700	-0.26333	-0.437062	0.164025	0.7204	0.781961	0.870819	0.1724	0.00843419	0.0151096	0.0134022	0.0226562	queuosine biosynthesis
PWY-7400	-0.092318	-0.455845	0.24531	0.607731	0.655867	0.868594	0.158737	0.00710118	0.0128304	0.00787947	0.0138434	L-arginine biosynthesis IV (archaebacteria)
PWY0-1533	-3.61443	-4.58972	-3.51665	1.24708	1.51486	0.836365	0.153539	0.0143051	0.0247582	0.0083122	0.0144883	methylphosphonate degradation I
KDO-NAGLIPASYN-PWY	-2.25405	-2.61037	-1.91083	0.873303	1.01072	0.811651	0.165534	0.00791475	0.0142222	0.00976232	0.0168518	superpathway of (Kdo)2-lipid A biosynthesis
PWY0-1277	-3.57147	-4.46414	-3.46309	1.14818	1.4478	0.808869	0.1588	0.0178365	0.0304567	0.00916344	0.0158516	3-phenylpropanoate and 3-(3-hydroxyphenyl)propanoate degradation
RIBOSYN2-PWY	-0.408047	-0.966978	0.0111837	0.797278	0.993825	0.789676	0.151539	0.0127142	0.0221912	0.00850806	0.0148473	flavin biosynthesis I (bacteria and plants)
FUC-RHAMCAT-PWY	-2.37694	-2.61793	-1.88267	0.804044	0.996068	0.785862	0.1584	0.0101472	0.0179929	0.0103867	0.0178528	superpathway of fucose and rhamnose degradation
HSERMETANA-PWY	-1.44443	-1.55982	-0.79311	0.949701	1.17756	0.775042	0.219912	0.0124796	0.0218137	0.0382638	0.0615527	L-methionine biosynthesis III
HISTSYN-PWY	-0.880887	-1.03332	-0.189835	0.744032	1.06164	0.72598	0.2264	0.0204301	0.0346123	0.0440195	0.0701702	L-histidine biosynthesis
GALACTUROCAT-PWY	-1.62925	-1.84755	-1.1841	0.736137	0.973771	0.711256	0.188	0.0133106	0.0231509	0.0199684	0.0331326	D-galacturonate degradation I
FERMENTATION-PWY	0.103496	-0.147589	0.599014	0.577079	0.737523	0.709182	0.1716	0.0205549	0.0348177	0.0124396	0.0211326	mixed acid fermentation
ARO-PWY	-0.627764	-0.704421	0.0697845	0.768288	1.03512	0.701735	0.2524	0.0237854	0.0398708	0.0667716	0.101896	chorismate biosynthesis I
COMPLETE-ARO-PWY	-0.442623	-0.522074	0.183279	0.666648	0.983993	0.692509	0.253099	0.0288912	0.0476749	0.067475	0.10287	superpathway of aromatic amino acid biosynthesis
PWY-6163	-0.671123	-0.710335	0.0481391	0.696254	1.04352	0.692262	0.2528	0.028693	0.0473839	0.0715425	0.108394	chorismate biosynthesis from 3-dehydroquinate
PWY-7211	0.106403	-0.195743	0.223732	0.468247	0.652813	0.685829	0.1868	0.0328456	0.0535688	0.0188375	0.0313167	superpathway of pyrimidine deoxyribonucleotides de novo biosynthesis
PWY-7373	-12.92	-14.2452	-10.0746	4.15547	5.28139	0.685828	0.227909	0.105204	0.140024	0.0632198	0.0924916	superpathway of demethylmenaquinol-6 biosynthesis II
PWY-7539	-0.938893	-1.35844	-0.274358	0.709454	1.07571	0.659238	0.1808	0.0209272	0.0353878	0.015648	0.0262315	6-hydroxymethyl-dihydropterin diphosphate biosynthesis III (Chlamydia)
PENTOSE-P-PWY	0.346597	0.126889	0.615517	0.491765	0.630029	0.659144	0.221911	0.0309644	0.0507717	0.0310735	0.0505595	pentose phosphate pathway
P441-PWY	0.505304	0.346592	0.652948	0.465248	0.683424	0.656667	0.180328	0.0354747	0.0574247	0.0155765	0.0261142	superpathway of N-acetylneuraminate degradation
TRPSYN-PWY	-0.406332	-0.543357	0.148081	0.59671	0.921023	0.654431	0.2428	0.0362933	0.0585974	0.0560827	0.0872965	L-tryptophan biosynthesis
PWY-6147	-0.817586	-0.872848	-0.220636	0.629343	1.04727	0.632984	0.2416	0.0397837	0.0636048	0.0532491	0.0833569	6-hydroxymethyl-dihydropterin diphosphate biosynthesis I
PWY-7111	0.260164	0.138948	0.802938	0.576302	0.958257	0.617787	0.270692	0.0500162	0.0782546	0.079647	0.119082	pyruvate fermentation to isobutanol (engineered)
PWY-7031	-13.2008	-14.3326	-10.5815	3.69868	5.37392	0.602561	0.258297	0.135014	0.174451	0.102305	0.141946	protein N-glycosylation (bacterial)
PWY-6470	0.437509	-0.249702	0.671053	0.873356	1.33425	0.575777	0.314674	0.108528	0.158239	0.176875	0.241822	peptidoglycan biosynthesis V (&beta;-lactam resistance)
P42-PWY	-0.317843	-0.63142	0.0609255	0.602026	1.09288	0.575602	0.228709	0.041416	0.0659154	0.0428694	0.0684758	incomplete reductive TCA cycle
PWY-6612	0.0561959	-0.0359262	0.327789	0.470182	0.785952	0.568251	0.245502	0.0423255	0.0672105	0.0539424	0.0843081	superpathway of tetrahydrofolate biosynthesis
PWY-5103	-0.115697	-0.233464	0.2984	0.475183	0.869316	0.543986	0.26	0.0670276	0.102891	0.0693862	0.105551	L-isoleucine biosynthesis III
PWY-5101	0.233974	0.122331	0.64434	0.489927	0.902343	0.533943	0.268293	0.0628538	0.0968956	0.0807639	0.120582	L-isoleucine biosynthesis II
PWY-6895	-1.64811	-1.82193	-1.47404	0.600944	1.05701	0.523364	0.281887	0.0444646	0.0702818	0.111778	0.160986	superpathway of thiamin diphosphate biosynthesis II
VALSYN-PWY	0.245452	0.123256	0.568663	0.446175	0.85984	0.499788	0.2836	0.0839694	0.126939	0.116285	0.166886	L-valine biosynthesis
ILEUSYN-PWY	0.24551	0.11635	0.5682	0.442806	0.862807	0.491011	0.288	0.0835095	0.126316	0.115901	0.166402	L-isoleucine biosynthesis I (from threonine)
BRANCHED-CHAIN-AA-SYN-PWY	0.149835	0.043086	0.443163	0.415881	0.817757	0.484034	0.2708	0.0886119	0.133224	0.10224	0.148599	superpathway of branched amino acid biosynthesis
PWY-5420	-13.2423	-14.1884	-11.1767	2.48495	4.69904	0.471025	0.2816	0.231782	0.283421	0.15564	0.204172	catechol degradation II (meta-cleavage pathway)
PWY-5180	-2.84947	-2.94695	-2.51033	0.574624	1.12323	0.456872	0.3188	0.0995157	0.147106	0.216312	0.285107	toluene degradation I (aerobic) (via o-cresol)
PWY-5182	-2.85201	-2.94874	-2.52173	0.569208	1.11806	0.456722	0.327069	0.100259	0.147954	0.212726	0.280993	toluene degradation II (aerobic) (via 4-methylcatechol)
NONOXIPENT-PWY	0.49717	0.421271	0.881089	0.456427	0.878678	0.452165	0.330268	0.103485	0.152412	0.197702	0.264596	pentose phosphate pathway (non-oxidative branch)
PWY-5913	-1.14107	-1.19846	-0.957578	0.479002	0.984563	0.41966	0.344262	0.138162	0.194086	0.294747	0.372042	TCA cycle VI (obligate autotrophs)
PWY-6901	0.525088	0.39214	0.730532	0.229	0.594315	0.411649	0.270692	0.129473	0.183629	0.0897176	0.13237	superpathway of glucose and xylose degradation
NONMEVIPP-PWY	-0.861747	-1.19338	-0.521975	0.468058	1.16328	0.405397	0.259096	0.105903	0.155216	0.0913667	0.134388	methylerythritol phosphate pathway I
PWY0-1061	-0.0613635	-0.334205	0.155886	0.290453	0.750916	0.401537	0.338	0.168559	0.228504	0.262568	0.336187	superpathway of L-alanine biosynthesis
PYRIDNUCSYN-PWY	-0.751585	-1.08862	-0.370666	0.434866	1.05186	0.388834	0.303079	0.111994	0.162224	0.155376	0.216719	NAD biosynthesis I (from aspartate)
PWY-7560	-0.858698	-1.18503	-0.527462	0.469664	1.16496	0.385819	0.27589	0.106034	0.155386	0.0930594	0.136643	methylerythritol phosphate pathway II
PWY-6892	-1.33768	-1.55867	-1.23545	0.469988	1.19155	0.351506	0.316273	0.117306	0.168619	0.196232	0.263128	thiazole biosynthesis I (E. coli)
PWY-5941	-11.9005	-13.4004	-10.1551	2.3414	6.18765	0.348346	0.347861	0.379374	0.447268	0.304239	0.37726	glycogen degradation II (eukaryotic)
FOLSYN-PWY	0.54746	0.504838	0.580641	0.268413	0.722972	0.347467	0.322	0.159929	0.218888	0.213127	0.281599	superpathway of tetrahydrofolate biosynthesis and salvage
PWY-5419	-13.5715	-14.2697	-11.9566	1.84327	4.62601	0.346867	0.33	0.365237	0.422187	0.28814	0.34716	catechol degradation to 2-oxopent-4-enoate II
CALVIN-PWY	0.790935	0.662298	0.902272	0.248464	0.581606	0.346065	0.3404	0.150732	0.208691	0.245201	0.317022	Calvin-Benson-Bassham cycle
PWY-7199	0.0319865	0.0261348	0.150042	0.313838	0.842545	0.341333	0.327069	0.147581	0.205201	0.201593	0.269156	pyrimidine deoxyribonucleosides salvage
PWY-6467	-1.75258	-1.82932	-1.75243	0.377564	1.14673	0.309536	0.38	0.147347	0.204708	0.401603	0.488382	Kdo transfer to lipid IVA III (Chlamydia)
PWY-7392	-0.627759	-0.821992	-0.446262	0.333243	1.06741	0.301183	0.3404	0.181107	0.242421	0.242938	0.314357	taxadiene biosynthesis (engineered)
PWY-6713	-12.27	-13.4016	-10.8919	1.90424	5.64088	0.300799	0.3588	0.415016	0.482645	0.362113	0.434292	L-rhamnose degradation II
PWY-5121	-0.386176	-0.722946	-0.153233	0.362266	1.06242	0.290562	0.326	0.172082	0.232297	0.212281	0.280841	superpathway of geranylgeranyl diphosphate biosynthesis II (via MEP)
PWY-6383	-11.8197	-12.7675	-10.8018	1.81288	5.81878	0.288969	0.3824	0.407683	0.476751	0.43622	0.509428	mono-trans, poly-cis decaprenyl phosphate biosynthesis
PWY-5347	-0.293181	-0.338813	-0.214886	0.224982	0.645671	0.283445	0.3648	0.174833	0.235405	0.341977	0.424503	superpathway of L-methionine biosynthesis (transsulfuration)
P4-PWY	-0.286041	-0.457706	-0.161466	0.19337	0.629368	0.237047	0.419032	0.291853	0.373141	0.552168	0.633107	superpathway of L-lysine, L-threonine and L-methionine biosynthesis I
PRPP-PWY	0.768905	0.666217	0.786717	0.169389	0.589789	0.231638	0.3888	0.261019	0.339202	0.436216	0.522531	superpathway of histidine, purine, and pyrimidine biosynthesis
LEU-DEG2-PWY	-9.80151	-10.2132	-9.19368	0.950163	3.86259	0.22728	0.377449	0.286303	0.36026	0.384865	0.464037	L-leucine degradation I
SER-GLYSYN-PWY	0.224479	0.224479	0.295971	0.189734	0.777685	0.21167	0.413435	0.311228	0.393567	0.535619	0.618407	superpathway of L-serine and glycine biosynthesis I
TYRFUMCAT-PWY	-9.66454	-9.92259	-9.03895	0.866634	3.77255	0.203924	0.3868	0.320594	0.397715	0.435731	0.51633	L-tyrosine degradation I
FASYN-INITIAL-PWY	-1.05956	-1.05956	-0.98718	0.229533	1.04492	0.199752	0.42583	0.313857	0.396311	0.617528	0.690742	superpathway of fatty acid biosynthesis initiation (E. coli)
THISYN-PWY	-1.51677	-1.67339	-1.48796	0.255575	1.22531	0.193193	0.415434	0.291247	0.372668	0.562354	0.642044	superpathway of thiamin diphosphate biosynthesis I
PWY-7616	-13.6026	-13.9374	-12.9223	1.24046	5.97766	0.191282	0.427029	0.571419	0.633975	0.61931	0.673743	methanol oxidation to carbon dioxide
PWY1G-0	-12.7618	-13.3694	-11.2704	1.14866	5.84474	0.18063	0.419032	0.563333	0.627443	0.565858	0.62921	mycothiol biosynthesis
PWY0-845	-1.23083	-1.23083	-1.28287	0.193815	1.08171	0.177588	0.404238	0.339573	0.423248	0.547117	0.628537	superpathway of pyridoxal 5'-phosphate biosynthesis and salvage
PYRIDOXSYN-PWY	-1.96338	-1.96338	-1.97327	0.199181	1.14441	0.169516	0.422631	0.312358	0.394767	0.573927	0.652427	pyridoxal 5'-phosphate biosynthesis I
PWY-5088	-8.39295	-8.8434	-8.0262	1.14864	7.49269	0.167711	0.420232	0.562284	0.633166	0.599281	0.672041	L-glutamate degradation VIII (to propanoate)
PWY0-781	-0.323561	-0.430892	-0.217513	0.115786	0.641457	0.16372	0.4384	0.429233	0.51719	0.675779	0.74245	aspartate superpathway
PWY-6397	-12.8187	-13.3777	-11.7372	1.01166	5.64441	0.160635	0.42543	0.579392	0.641549	0.596636	0.656341	mycolyl-arabinogalactan-peptidoglycan complex biosynthesis
PWY-5989	-0.697155	-0.697155	-0.788525	0.123157	1.05349	0.117149	0.4588	0.483166	0.567668	0.739943	0.795752	stearate biosynthesis II (bacteria and plants)
ANAEROFRUCAT-PWY	1.34834	1.29196	1.42347	0.0903607	0.583853	0.111713	0.4444	0.465632	0.551748	0.728279	0.783851	homolactic fermentation
PWY-1269	-1.80135	-1.80135	-1.83759	0.154779	1.19419	0.103213	0.446222	0.35122	0.435621	0.704321	0.763978	CMP-3-deoxy-D-manno-octulosonate biosynthesis I
BIOTIN-BIOSYNTHESIS-PWY	-0.973054	-0.973054	-1.07319	0.127187	1.08042	0.101931	0.45062	0.452383	0.539348	0.757759	0.808733	biotin biosynthesis I
PWY-7376	-8.4053	-8.60371	-7.52078	0.638901	5.86147	0.101478	0.420632	0.729296	0.783801	0.619977	0.68991	cob(II)yrinate a,c-diamide biosynthesis II (late cobalt incorporation)
PWY-6282	-0.524728	-0.524728	-0.6842	0.13419	1.19893	0.100356	0.4612	0.64631	0.720269	0.821935	0.858355	palmitoleate biosynthesis I (from (5Z)-dodec-5-enoate)
P381-PWY	-7.92823	-8.133	-6.93634	0.49683	6.30622	0.0866601	0.428229	0.713969	0.771696	0.567841	0.644337	adenosylcobalamin biosynthesis II (late cobalt incorporation)
RHAMCAT-PWY	-2.0978	-2.0978	-2.0908	0.110267	1.19892	0.0784787	0.462615	0.407906	0.495505	0.777997	0.824089	L-rhamnose degradation I
PWY-6507	-1.87176	-1.88778	-1.7892	0.100172	1.19714	0.0648348	0.4616	0.412132	0.500026	0.798405	0.84132	4-deoxy-L-threo-hex-4-enopyranuronate degradation
PWYG-321	-0.332221	-0.31475	-0.497224	0.0789352	1.1622	0.0642478	0.474	0.716868	0.781282	0.86571	0.891388	mycolate biosynthesis
PWY-5028	-9.35455	-9.12968	-9.48115	0.241398	3.63146	0.0568182	0.4712	0.508084	0.583276	0.836164	0.867913	L-histidine degradation II
PWY-6269	-2.03967	-1.94195	-2.13128	0.0779972	1.29125	0.052771	0.48	0.490798	0.574863	0.903302	0.92119	adenosylcobalamin salvage from cobinamide II
PWY-5509	-2.07751	-1.94698	-2.16007	0.0721165	1.3068	0.0483687	0.483407	0.480181	0.564976	0.901059	0.919484	adenosylcobalamin biosynthesis from cobyrinate a,c-diamide I
PWY-6263	-7.17772	-7.32429	-7.14453	0.225066	4.15153	0.0429103	0.4808	0.83851	0.878214	0.88386	0.906403	superpathway of menaquinol-8 biosynthesis II
PWY-6519	-0.793429	-0.793429	-0.944602	0.049063	1.07672	0.0418819	0.4608	0.557055	0.637436	0.818479	0.855766	8-amino-7-oxononanoate biosynthesis I
METHGLYUT-PWY	-4.77819	-4.75368	-4.96553	0.0724924	2.29118	0.0298433	0.483007	0.733303	0.79522	0.90739	0.924511	superpathway of methylglyoxal degradation
PWY-7664	-0.323821	-0.306764	-0.420235	0.0219271	1.06337	0.019752	0.486	0.780275	0.835674	0.924398	0.938066	oleate biosynthesis IV (anaerobic)
PWY-5507	-7.11661	-7.1447	-7.07303	0.0771681	6.82646	0.0105599	0.493802	0.800744	0.84591	0.914485	0.930393	adenosylcobalamin biosynthesis I (early cobalt insertion)
PWY-7371	-8.73364	-8.76357	-8.72594	0.00313967	4.14124	0.000920233	0.4998	0.804322	0.849484	0.897044	0.916732	1,4-dihydroxy-6-naphthoate biosynthesis II
NAGLIPASYN-PWY	-1.85651	-1.85245	-1.99188	-0.0231232	1.19542	-0.015022	0.492603	0.557356	0.637715	0.934135	0.945641	lipid IVA biosynthesis
PWY-6608	-1.98744	-1.9213	-2.06993	-0.0374942	1.92121	-0.0206568	0.4844	0.617411	0.694133	0.913092	0.929073	guanosine nucleotides degradation III
PWY-3001	0.74074	0.807348	0.668991	-0.0426072	0.759306	-0.0429185	0.4888	0.680631	0.750718	0.974524	0.978259	superpathway of L-isoleucine biosynthesis I
COBALSYN-PWY	-1.84391	-1.82946	-1.99218	-0.0858003	1.27604	-0.0527066	0.4676	0.614462	0.691156	0.864867	0.891115	adenosylcobalamin salvage from cobinamide I
PWY-7374	-10.9837	-11.0319	-10.9382	-0.337352	5.54055	-0.0540649	0.471811	0.699881	0.757998	0.788732	0.827778	1,4-dihydroxy-6-naphthoate biosynthesis I
PWY-5005	-7.0419	-7.33303	-6.80248	-0.306795	3.75891	-0.0661181	0.4744	0.643451	0.712042	0.899184	0.918206	biotin biosynthesis II
PWY-5971	0.0634634	0.116326	-0.123104	-0.0786519	1.03525	-0.0678525	0.464614	0.935252	0.95442	0.846294	0.876874	palmitate biosynthesis II (bacteria and plants)
P221-PWY	-8.71511	-8.39063	-8.89642	-0.334762	4.03278	-0.06942	0.44902	0.78949	0.83747	0.72501	0.777158	octane oxidation
PWY0-862	-0.194892	-0.122921	-0.336426	-0.0943203	0.873787	-0.0842634	0.472211	0.88702	0.920898	0.84721	0.877583	(5Z)-dodec-5-enoate biosynthesis
PWY-5484	1.62886	1.62496	1.62929	-0.0553803	0.557631	-0.0898491	0.451419	0.935366	0.954368	0.750554	0.803761	glycolysis II (from fructose 6-phosphate)
GLYCOLYSIS	1.57922	1.59332	1.57135	-0.0627861	0.56567	-0.11395	0.427429	0.846466	0.891149	0.623434	0.696103	glycolysis I (from glucose 6-phosphate)
PWY-7090	-12.1121	-12.0315	-12.4021	-0.789535	6.34441	-0.119327	0.4536	0.627097	0.69079	0.707976	0.759332	UDP-2,3-diacetamido-2,3-dideoxy-&alpha;-D-mannuronate biosynthesis
P164-PWY	-3.65111	-3.44246	-3.91236	-0.265561	2.0948	-0.125373	0.429828	0.928111	0.948358	0.619168	0.691755	purine nucleobases degradation I (anaerobic)
PWY-5104	-0.619923	-0.513507	-0.850308	-0.172812	1.14429	-0.132617	0.433826	0.9273	0.948926	0.627247	0.699648	L-isoleucine biosynthesis IV
PWY-6588	-3.01562	-2.90888	-3.38752	-0.336811	2.29371	-0.138453	0.4572	0.861884	0.902273	0.763865	0.813873	pyruvate fermentation to acetone
DAPLYSINESYN-PWY	0.00206054	-0.0701608	0.00308146	-0.106615	0.763598	-0.153018	0.4328	0.703375	0.769741	0.6739	0.73951	L-lysine biosynthesis I
PWY-7431	-8.13598	-8.11333	-8.34209	-0.438153	2.66881	-0.158164	0.442223	0.636854	0.706318	0.662979	0.726639	aromatic biogenic amine degradation (bacteria)
PWY-5659	-0.390378	-0.190739	-0.573427	-0.246151	1.12541	-0.162452	0.415434	0.929296	0.950011	0.579753	0.658068	GDP-mannose biosynthesis
PWY-7323	-1.17724	-1.10554	-1.44666	-0.269563	1.15647	-0.179413	0.420232	0.969153	0.97675	0.590782	0.667567	superpathway of GDP-mannose-derived O-antigen building blocks biosynthesis
PWY-7003	-1.63559	-1.52317	-1.97585	-0.414771	1.94049	-0.19151	0.441024	0.569802	0.649571	0.710473	0.771245	glycerol degradation to butanol
PWY-5177	-4.44261	-4.11782	-5.22543	-0.83687	2.88252	-0.196953	0.411835	0.724268	0.784856	0.528672	0.613838	glutaryl-CoA degradation
PWY-5430	-14.8584	-14.3262	-15.4609	-1.00696	4.51029	-0.198356	0.39984	0.461974	0.521305	0.465538	0.522702	meta cleavage pathway of aromatic compounds
COLANSYN-PWY	-0.80737	-0.723904	-1.02653	-0.266642	1.11808	-0.200338	0.4104	0.88753	0.921317	0.529112	0.613374	colanic acid building blocks biosynthesis
PWY-5178	-13.9018	-13.4338	-14.3551	-1.23716	5.03201	-0.213569	0.401439	0.443596	0.50726	0.478847	0.540394	toluene degradation IV (aerobic) (via catechol)
CENTFERM-PWY	-3.37443	-3.1633	-3.70378	-0.557232	2.20972	-0.216052	0.387045	0.945256	0.960523	0.4422	0.528859	pyruvate fermentation to butanoate
PYRIDNUCSAL-PWY	-1.40399	-1.3437	-1.58585	-0.33179	1.2723	-0.218123	0.4148	0.846976	0.890917	0.553128	0.633962	NAD salvage pathway I
PWY-6590	-3.01925	-2.80643	-3.33326	-0.580692	2.08373	-0.229171	0.3896	0.947883	0.962423	0.440757	0.527617	superpathway of Clostridium acetobutylicum acidogenic fermentation
P162-PWY	-4.88285	-4.39866	-5.89453	-0.974275	3.0457	-0.239972	0.392643	0.837908	0.877562	0.440807	0.528418	L-glutamate degradation V (via hydroxyglutarate)
METH-ACETATE-PWY	-11.8221	-10.0556	-14.1912	-1.93889	7.57825	-0.250303	0.367053	0.389763	0.461352	0.340959	0.413492	methanogenesis from acetate
DTDPRHAMSYN-PWY	-0.45639	-0.239494	-0.751115	-0.306868	1.22626	-0.254172	0.395042	0.714487	0.779246	0.446567	0.534016	dTDP-L-rhamnose biosynthesis I
PWY-7332	-4.41454	-3.68247	-6.08992	-0.953366	3.36795	-0.254958	0.378649	0.688454	0.750829	0.405783	0.491924	superpathway of UDP-N-acetylglucosamine-derived O-antigen building blocks biosynthesis
PWY-6353	-1.49558	-1.2047	-1.81298	-0.564744	1.9715	-0.269352	0.3836	0.514073	0.59678	0.39273	0.480132	purine nucleotides degradation II (aerobic)
SALVADEHYPOX-PWY	-1.87333	-1.61751	-2.42	-0.735685	2.18322	-0.272053	0.378649	0.45238	0.539448	0.385544	0.471191	adenosine nucleotides degradation II
CODH-PWY	-5.78225	-5.06963	-6.48702	-1.32192	3.45786	-0.323114	0.327869	0.570166	0.641485	0.215777	0.284462	reductive acetyl coenzyme A pathway
PWY-7456	-3.05614	-2.43624	-4.3013	-1.31112	2.73743	-0.340872	0.334666	0.745057	0.799615	0.217225	0.285834	mannan degradation
PWY-5695	0.330417	0.487254	0.181822	-0.313696	0.707571	-0.361701	0.321471	0.488167	0.572445	0.203821	0.271658	urate biosynthesis/inosine 5'-phosphate degradation
PWY-6876	-8.95681	-8.69105	-10.5558	-1.79927	3.48706	-0.38062	0.352659	0.365954	0.438181	0.285755	0.360849	isopropanol biosynthesis
PWY-5676	-3.13359	-2.65277	-4.45717	-1.11512	2.34964	-0.392391	0.362	0.742017	0.802277	0.318617	0.399437	acetyl-CoA fermentation to butanoate II
PWY-7210	-7.29472	-6.73377	-8.31498	-1.59727	3.97147	-0.400294	0.271891	0.287265	0.356483	0.0979956	0.142481	pyrimidine deoxyribonucleotides biosynthesis from CTP
PWY-7198	-7.83664	-7.24031	-8.83684	-1.55817	3.92177	-0.400778	0.281088	0.291584	0.360525	0.108147	0.155255	pyrimidine deoxyribonucleotides de novo biosynthesis IV
ASPASN-PWY	-0.453965	-0.214637	-0.880372	-0.741914	1.35108	-0.403052	0.354258	0.396493	0.484015	0.268342	0.342633	superpathway of L-aspartate and L-asparagine biosynthesis
P163-PWY	-5.80334	-4.63741	-7.11499	-1.92943	3.29936	-0.410024	0.3496	0.716829	0.775392	0.278629	0.354334	L-lysine fermentation to acetate and butanoate
POLYAMINSYN3-PWY	-4.30507	-3.9631	-5.38566	-1.15033	2.44436	-0.42183	0.3264	0.266046	0.343315	0.207654	0.27563	superpathway of polyamine biosynthesis II
PWY-6545	-3.12425	-2.81523	-4.48427	-1.22271	2.48272	-0.424926	0.358257	0.3254	0.408591	0.311135	0.390501	pyrimidine deoxyribonucleotides de novo biosynthesis III
VALDEG-PWY	-8.04719	-6.54796	-10.005	-2.85401	5.66789	-0.438653	0.306677	0.149447	0.204534	0.170883	0.232476	L-valine degradation I
PWY-5677	-5.62866	-4.83143	-6.84212	-1.83675	3.15889	-0.458517	0.3236	0.414185	0.497035	0.20835	0.276017	succinate fermentation to butanoate
PWY490-3	-6.30424	-5.30647	-7.35054	-1.47451	2.44131	-0.482744	0.3012	0.328789	0.410218	0.163685	0.224761	nitrate reduction VI (assimilatory)
PWY-6165	-14.5484	-12.937	-15.7486	-3.27471	6.30163	-0.498327	0.2856	0.172075	0.220736	0.178403	0.225054	chorismate biosynthesis II (archaea)
GLUCONEO-PWY	1.79076	1.90844	1.67578	-0.375624	0.870603	-0.510523	0.2424	0.158416	0.21721	0.0530458	0.0830532	gluconeogenesis I
PWY-7200	1.20691	1.60441	1.09299	-0.440564	0.704429	-0.519535	0.2792	0.18178	0.243422	0.105048	0.152347	superpathway of pyrimidine deoxyribonucleoside salvage
P108-PWY	-2.44858	-1.90421	-3.82159	-1.63407	2.38114	-0.535142	0.314274	0.242937	0.316836	0.189422	0.256739	pyruvate fermentation to propanoate I
PWY-6478	-5.04017	-4.26941	-6.80189	-1.97848	2.86024	-0.547858	0.321471	0.217718	0.284637	0.19878	0.265593	GDP-D-glycero-&alpha;-D-manno-heptose biosynthesis
PWY-5532	-14.0431	-12.0361	-15.4787	-3.65579	6.14672	-0.548544	0.284	0.161061	0.206617	0.170309	0.21619	adenosine nucleotides degradation IV
PWY-6737	0.0501709	0.706807	-0.0707415	-0.748153	1.03075	-0.598446	0.264294	0.134292	0.189386	0.0806371	0.120373	starch degradation V
PWY-6572	-4.75519	-3.78213	-6.44133	-2.49032	2.9092	-0.618564	0.295882	0.147277	0.202567	0.133849	0.189536	chondroitin sulfate degradation I (bacterial)
PWY-6749	-4.91373	-3.75299	-6.7577	-1.89151	3.25058	-0.620052	0.2896	0.106482	0.154383	0.128198	0.181591	CMP-legionaminate biosynthesis I
OANTIGEN-PWY	0.407969	0.955032	-0.0122992	-0.805608	0.799463	-0.654143	0.240304	0.151385	0.209359	0.0537101	0.0839658	O-antigen building blocks biosynthesis (E. coli)
1CMET2-PWY	0.162419	0.859218	0.0425396	-0.826745	0.940182	-0.771141	0.2196	0.0594476	0.0919422	0.035463	0.0575207	N10-formyl-tetrahydrofolate biosynthesis
GLYCOCAT-PWY	0.355486	1.07149	0.149583	-0.861063	0.924415	-0.776576	0.214314	0.05402	0.0840892	0.0304483	0.0497472	glycogen degradation I (bacterial)
TRNA-CHARGING-PWY	1.11611	1.52748	0.651396	-0.892254	0.866098	-0.924597	0.1652	0.0421823	0.0670183	0.0114244	0.0195504	tRNA charging
PWY-7196	1.95944	2.67136	1.72319	-0.927892	0.786448	-1.06451	0.117553	0.0020817	0.00413012	0.00273379	0.00518679	superpathway of pyrimidine ribonucleosides salvage
PWY-5384	-0.402389	0.110314	-1.06345	-1.08034	0.973499	-1.06956	0.138	0.00294888	0.005636	0.00504603	0.00914915	sucrose degradation IV (sucrose phosphorylase)
LACTOSECAT-PWY	3.10038	3.84461	1.9714	-2.10365	1.30303	-1.51513	0.00759718	0.000407523	0.00110817	2.05893e-05	7.66978e-05	lactose and galactose degradation I
P124-PWY	3.17056	3.95379	1.94177	-2.21308	1.33991	-1.55664	2.80722e-05	0.000151354	0.000494929	1.08251e-05	4.33922e-05	Bifidobacterium shunt
P122-PWY	2.95144	3.72123	1.68444	-2.22562	1.36359	-1.58441	2.80722e-05	0.000119122	0.000394175	1.08251e-05	4.33922e-05	heterolactic fermentation
PWY-6471	2.98716	3.74768	1.82584	-2.11094	1.25416	-1.5954	2.80722e-05	7.78692e-05	0.000266325	1.08251e-05	4.33922e-05	peptidoglycan biosynthesis IV (Enterococcus faecium)
GLCMANNANAUT-PWY	3.23914	3.98967	2.12598	-2.02341	1.20934	-1.63724	0.0012009	4.22315e-05	0.000150788	1.19725e-05	4.71229e-05	superpathway of N-acetylglucosamine, N-acetylmannosamine and N-acetylneuraminate degradation
PWY-2941	2.92583	3.68339	1.77886	-2.08255	1.23842	-1.63893	2.80722e-05	9.77284e-05	0.000327201	1.09117e-05	4.36584e-05	L-lysine biosynthesis II
PWY-6609	2.93088	3.69079	1.85664	-1.98998	1.18465	-1.65277	0.000404022	2.69871e-05	0.00011937	1.09333e-05	4.37518e-05	adenine and adenosine salvage III
PWY-5100	3.40842	4.17679	2.24147	-2.12517	1.26056	-1.65346	2.80722e-05	6.87266e-05	0.000238759	1.089e-05	4.36003e-05	pyruvate fermentation to acetate and lactate II
UDPNAGSYN-PWY	2.92656	3.67683	1.82777	-1.99339	1.22501	-1.66371	0.000802062	2.75637e-05	0.00011937	1.14746e-05	4.55188e-05	UDP-N-acetyl-D-glucosamine biosynthesis I
PWY-7219	3.12845	3.89003	2.07164	-1.89223	1.08651	-1.66557	0.00120138	2.57377e-05	0.00011937	1.18426e-05	4.67111e-05	adenosine ribonucleotides de novo biosynthesis
PWY-6387	3.12139	3.88327	2.02506	-1.96384	1.14379	-1.66816	0.000404022	3.00509e-05	0.000119462	1.11065e-05	4.42652e-05	UDP-N-acetylmuramoyl-pentapeptide biosynthesis I (meso-diaminopimelate containing)
DENOVOPURINE2-PWY	3.14094	3.90548	2.0317	-2.01143	1.23431	-1.66926	0.000403861	2.8199e-05	0.00011937	1.10199e-05	4.40044e-05	superpathway of purine nucleotides de novo biosynthesis II
PWY0-1296	2.92884	3.67535	1.85645	-1.99842	1.17721	-1.66929	0.000403861	2.9802e-05	0.000119403	1.11931e-05	4.45769e-05	purine ribonucleosides degradation
PWY-7222	3.19546	3.96795	2.12429	-1.98018	1.12828	-1.67244	2.80722e-05	2.24205e-05	0.00011937	1.0955e-05	4.38031e-05	guanosine deoxyribonucleotides de novo biosynthesis II
PWY-6122	3.18719	3.95322	2.06921	-2.03341	1.22054	-1.6734	0.000404022	3.54999e-05	0.000129969	1.12364e-05	4.47132e-05	5-aminoimidazole ribonucleotide biosynthesis II
PWY-7197	2.92489	3.67805	1.82096	-2.02513	1.19996	-1.67653	2.80722e-05	2.9501e-05	0.000119399	1.11065e-05	4.43032e-05	pyrimidine deoxyribonucleotide phosphorylation
PWY-841	3.11756	3.87742	2.03024	-2.00532	1.22181	-1.67722	0.000404022	2.60163e-05	0.00011937	1.10849e-05	4.42022e-05	superpathway of purine nucleotides de novo biosynthesis I
COA-PWY	2.92651	3.6912	1.82424	-1.97702	1.14419	-1.67751	0.000403861	2.9009e-05	0.000119382	1.12364e-05	4.4699e-05	coenzyme A biosynthesis I
PWY-6123	3.05145	3.8178	1.95047	-2.01432	1.21509	-1.68087	0.00120138	3.27054e-05	0.000123175	1.1388e-05	4.52158e-05	inosine-5'-phosphate biosynthesis I
PWY-7234	3.0506	3.81341	1.95338	-2.0149	1.15749	-1.69016	2.80722e-05	3.31401e-05	0.000124211	1.14529e-05	4.54509e-05	inosine-5'-phosphate biosynthesis III
PWY-6277	3.18597	3.95339	2.06611	-2.04092	1.17454	-1.69157	2.80722e-05	3.54801e-05	0.000129942	1.12581e-05	4.47566e-05	superpathway of 5-aminoimidazole ribonucleotide biosynthesis
PWY0-1319	3.13161	3.88838	2.06025	-1.92101	1.10486	-1.69421	2.80722e-05	2.21414e-05	0.00011937	1.089e-05	4.35944e-05	CDP-diacylglycerol biosynthesis II
PWY-6125	3.15058	3.91195	2.04496	-2.02423	1.18902	-1.69563	0.000403861	2.56727e-05	0.00011937	1.11498e-05	4.44227e-05	superpathway of guanosine nucleotides de novo biosynthesis II
PWY-7229	3.19935	3.96197	2.13414	-1.90995	1.09831	-1.69593	0.000404022	2.34925e-05	0.00011937	1.10199e-05	4.40174e-05	superpathway of adenosine nucleotides de novo biosynthesis I
PWY-6151	2.92582	3.67867	1.82104	-2.02378	1.21839	-1.69605	0.000403861	2.63725e-05	0.00011937	1.1323e-05	4.50199e-05	S-adenosyl-L-methionine cycle I
PWY0-1298	2.91751	3.66452	1.74229	-2.11526	1.24065	-1.70145	2.80722e-05	2.45985e-05	0.00011937	1.08251e-05	4.33922e-05	superpathway of pyrimidine deoxyribonucleosides degradation
PWY-7208	3.34086	4.10493	2.24976	-1.96172	1.1444	-1.70237	0.000801742	3.01165e-05	0.000119449	1.15828e-05	4.58314e-05	superpathway of pyrimidine nucleobases salvage
PWY-6121	3.13693	3.90081	2.03102	-1.99009	1.16286	-1.703	0.000403861	2.71936e-05	0.00011937	1.09766e-05	4.38591e-05	5-aminoimidazole ribonucleotide biosynthesis I
GLYCOGENSYNTH-PWY	3.04725	3.83502	1.73932	-2.23349	1.37435	-1.70533	2.80722e-05	3.11244e-05	0.000120144	1.08251e-05	4.33922e-05	glycogen biosynthesis I (from ADP-D-Glucose)
POLYISOPRENSYN-PWY	2.92599	3.68311	1.82174	-2.00895	1.17916	-1.70644	0.000404022	2.91724e-05	0.000119382	1.10632e-05	4.41574e-05	polyisoprenoid biosynthesis (E. coli)
PWY-5686	3.05619	3.82264	1.98908	-1.93954	1.10373	-1.70675	0.000802062	2.47343e-05	0.00011937	1.17777e-05	4.64853e-05	UMP biosynthesis
PWY-6126	3.15706	3.91965	2.0831	-1.93931	1.10167	-1.70737	0.000403861	2.4359e-05	0.00011937	1.11498e-05	4.44209e-05	superpathway of adenosine nucleotides de novo biosynthesis II
PWY-7187	2.92068	3.69086	1.73127	-2.13182	1.25805	-1.70776	2.80722e-05	3.00104e-05	0.000119453	1.08251e-05	4.33922e-05	pyrimidine deoxyribonucleotides de novo biosynthesis II
PWY-6386	3.05689	3.81782	1.98348	-1.92595	1.10247	-1.70898	0.000802062	2.85449e-05	0.00011937	1.17777e-05	4.64319e-05	UDP-N-acetylmuramoyl-pentapeptide biosynthesis II (lysine-containing)
PWY-6385	3.07998	3.84272	1.98319	-1.95925	1.138	-1.71033	0.000801742	2.98044e-05	0.00011941	1.09766e-05	4.38751e-05	peptidoglycan biosynthesis III (mycobacteria)
PWY-7184	3.09239	3.84857	1.9253	-2.10354	1.22903	-1.71216	2.80722e-05	2.98485e-05	0.00011942	1.08251e-05	4.33922e-05	pyrimidine deoxyribonucleotides de novo biosynthesis I
PWY-7220	3.19441	3.96813	2.12597	-1.98761	1.12962	-1.71506	2.80722e-05	2.2397e-05	0.00011937	1.08251e-05	4.33922e-05	adenosine deoxyribonucleotides de novo biosynthesis II
PWY0-1586	2.98048	3.71256	1.90434	-1.98329	1.10721	-1.71575	2.80722e-05	1.55073e-05	0.00011937	1.08251e-05	4.33922e-05	peptidoglycan maturation (meso-diaminopimelate containing)
PHOSLIPSYN-PWY	3.08725	3.84182	2.0102	-1.93552	1.12463	-1.7164	2.80722e-05	1.70355e-05	0.00011937	1.0955e-05	4.38191e-05	superpathway of phospholipid biosynthesis I (bacteria)
PWY0-162	3.09837	3.86027	2.00771	-1.96373	1.20219	-1.71868	0.000801742	2.4568e-05	0.00011937	1.14962e-05	4.55185e-05	superpathway of pyrimidine ribonucleotides de novo biosynthesis
PWY-5667	3.13106	3.88842	2.06089	-1.91418	1.10156	-1.71989	0.000403861	2.21106e-05	0.00011937	1.08684e-05	4.35143e-05	CDP-diacylglycerol biosynthesis I
PWY-2942	2.95148	3.70043	1.91997	-1.87108	1.07856	-1.72331	0.0016004	1.72468e-05	0.00011937	1.21457e-05	4.77003e-05	L-lysine biosynthesis III
PWY-621	3.35757	4.10753	2.27229	-2.00909	1.12718	-1.72395	2.80722e-05	2.41419e-05	0.00011937	1.08251e-05	4.33922e-05	sucrose degradation III (sucrose invertase)
PWY4FS-8	3.05875	3.81306	1.97829	-1.94258	1.13778	-1.72444	0.000403861	1.86714e-05	0.00011937	1.09333e-05	4.37338e-05	phosphatidylglycerol biosynthesis II (non-plastidic)
P161-PWY	3.4873	4.24779	2.1877	-2.2266	1.33053	-1.72467	2.80722e-05	2.39581e-05	0.00011937	1.08251e-05	4.33922e-05	acetylene degradation
ANAGLYCOLYSIS-PWY	3.03764	3.79904	2.02721	-1.85755	1.03638	-1.72512	0.00160104	1.79881e-05	0.00011937	1.26437e-05	4.93727e-05	glycolysis III (from glucose)
PWY0-1297	2.92349	3.67156	1.75553	-2.10834	1.23411	-1.72533	2.80722e-05	2.33121e-05	0.00011937	1.08251e-05	4.33922e-05	superpathway of purine deoxyribonucleosides degradation
PWY-7228	3.19139	3.94879	2.0915	-2.02092	1.20186	-1.72581	0.000404022	2.57242e-05	0.00011937	1.10849e-05	4.41995e-05	superpathway of guanosine nucleotides de novo biosynthesis I
THRESYN-PWY	2.94707	3.68864	1.88516	-1.93949	1.1036	-1.72722	2.80722e-05	2.0954e-05	0.00011937	1.11715e-05	4.44887e-05	superpathway of L-threonine biosynthesis
PWY-7221	3.11838	3.89168	2.03129	-1.94378	1.13383	-1.72727	0.000801742	2.83991e-05	0.00011937	1.1388e-05	4.52236e-05	guanosine ribonucleotides de novo biosynthesis
PWY0-166	2.99625	3.76284	1.83897	-2.11373	1.23766	-1.73548	2.80722e-05	3.04696e-05	0.000119592	1.08251e-05	4.33922e-05	superpathway of pyrimidine deoxyribonucleotides de novo biosynthesis (E. coli)
PWY-5973	3.08801	3.83635	2.03872	-1.88634	1.04582	-1.73822	0.000801742	1.25493e-05	0.000116425	1.19292e-05	4.69631e-05	cis-vaccenate biosynthesis
PEPTIDOGLYCANSYN-PWY	3.08042	3.84315	1.98464	-1.94957	1.13645	-1.7423	0.000404022	2.98391e-05	0.000119407	1.13014e-05	4.49309e-05	peptidoglycan biosynthesis I (meso-diaminopimelate containing)
PWY4FS-7	3.05912	3.81286	1.9766	-1.95343	1.13292	-1.74712	0.000403861	1.86358e-05	0.00011937	1.09117e-05	4.3658e-05	phosphatidylglycerol biosynthesis I (plastidic)
PWY-5097	2.93459	3.69591	1.79688	-2.00285	1.1831	-1.75362	2.80722e-05	1.75511e-05	0.00011937	1.08251e-05	4.33922e-05	L-lysine biosynthesis VI
PWY-6317	2.9293	3.69832	1.77943	-2.10605	1.1858	-1.75456	2.80722e-05	1.79945e-05	0.00011937	1.08251e-05	4.33922e-05	galactose degradation I (Leloir pathway)
FASYN-ELONG-PWY	3.12325	3.87487	2.04462	-1.96604	1.1095	-1.75961	0.0012009	1.5614e-05	0.00011937	1.22107e-05	4.78775e-05	fatty acid elongation -- saturated
PWY-7663	3.12987	3.88907	2.08749	-1.89918	1.0799	-1.76589	0.00200003	1.29849e-05	0.000117497	1.32066e-05	5.12308e-05	gondoate biosynthesis (anaerobic)
