# Supplementary material for: Intranasal administration of Lactobacillus johnsonii attenuates hyperoxia-induced lung injury by modulating gut microbiota in neonatal mice
Source: J Biomed Sci. 2023 Jul 31;30:57. doi: 10.1186/s12929-023-00958-8 (PMC10388480; doi:10.1186/s12929-023-00958-8)
Supplement: Supplementary file 3 — Additional file 3: Excel file containing ALDEx2 output comparing intestinal metabolic pathways between RA + NS and O2 + probiotic groups. [file 12929_2023_958_MOESM3_ESM.xlsx]

## Sheet: ALDEx2_picrust2_Pathway_results
Additional file 3: Excel file containing ALDEx2 output comparing intestinal metabolic pathways between RA + NS and O2 + probiotic groups.
Pathway	rab.all	rab.win.A:PNR	rab.win.D:PLH	diff.btw	diff.win	effect	overlap	we.ep	we.eBH	wi.ep	wi.eBH	description
1CMET2-PWY	-0.426278	0.0486733	-1.13483	-0.80243	0.824285	-0.884445	0.188889	0.0308685	0.0634171	0.019726	0.064774	N10-formyl-tetrahydrofolate biosynthesis
3-HYDROXYPHENYLACETATE-DEGRADATION-PWY	-4.37957	-5.30752	-3.60449	1.64244	1.52592	1.0099	0.148444	0.00561807	0.032712	0.00857169	0.041824	4-hydroxyphenylacetate degradation
ALL-CHORISMATE-PWY	-3.11549	-3.78056	-2.5334	0.992375	1.11112	0.934341	0.140889	0.00683648	0.0356331	0.00768958	0.0398671	superpathway of chorismate metabolism
ANAEROFRUCAT-PWY	0.448644	0.594488	0.416807	-0.0890155	0.711647	-0.0824681	0.481778	0.705416	0.79977	0.932025	0.949295	homolactic fermentation
ANAGLYCOLYSIS-PWY	2.97138	3.03655	2.54759	-0.636859	0.887963	-0.700275	0.244	0.0280484	0.0618952	0.0676617	0.127383	glycolysis III (from glucose)
ARG+POLYAMINE-SYN	-2.92906	-3.21074	-2.50743	0.812528	1.03648	0.752296	0.197246	0.0236618	0.0619004	0.0235977	0.0721899	superpathway of arginine and polyamine biosynthesis
ARGDEG-PWY	-4.20933	-5.07149	-3.71355	1.2365	1.33354	0.851672	0.208889	0.0234434	0.0618532	0.0310221	0.0859511	superpathway of L-arginine, putrescine, and 4-aminobutanoate degradation
ARGORNPROST-PWY	-4.44187	-4.7531	-3.82557	1.49963	0.956608	1.61723	0.000448714	0.000178378	0.00355197	2.26461e-05	0.00179488	arginine, ornithine and proline interconversion
ARGSYN-PWY	-1.21696	-1.22737	-1.01462	0.172099	0.782888	0.175473	0.46024	0.82072	0.884658	0.844759	0.884491	L-arginine biosynthesis I (via L-ornithine)
ARGSYNBSUB-PWY	-1.3884	-1.41391	-1.25536	0.125315	0.8238	0.137007	0.457574	0.795145	0.867525	0.788549	0.843767	L-arginine biosynthesis II (acetyl cycle)
ARO-PWY	-1.69581	-1.54762	-1.8031	-0.263542	0.879838	-0.23015	0.433778	0.667675	0.776133	0.663121	0.74457	chorismate biosynthesis I
ASPASN-PWY	-1.43978	-0.950732	-1.66924	-0.890055	1.08878	-0.641781	0.23012	0.163662	0.263268	0.0577279	0.124332	superpathway of L-aspartate and L-asparagine biosynthesis
AST-PWY	-4.19668	-5.13633	-3.23635	1.81644	1.59273	1.06311	0.142603	0.00365558	0.0265792	0.0080743	0.0404486	L-arginine degradation II (AST pathway)
BIOTIN-BIOSYNTHESIS-PWY	-2.07699	-1.73139	-2.52521	-0.261946	1.1016	-0.24962	0.384	0.58543	0.719859	0.442374	0.556174	biotin biosynthesis I
BRANCHED-CHAIN-AA-SYN-PWY	-0.998722	-0.806701	-1.1193	-0.247696	0.853133	-0.281794	0.372723	0.459237	0.609175	0.388947	0.505302	superpathway of branched amino acid biosynthesis
CALVIN-PWY	-0.135415	-0.0977424	-0.151138	0.00354195	0.749608	0.00464943	0.497778	0.691142	0.790416	0.982285	0.98625	Calvin-Benson-Bassham cycle
CATECHOL-ORTHO-CLEAVAGE-PWY	-6.44408	-7.83919	-5.2938	2.63888	1.53936	1.67881	0.0337778	7.33822e-05	0.00259505	0.000144104	0.00341799	catechol degradation to &beta;-ketoadipate
CENTFERM-PWY	-4.31782	-4.03607	-5.66754	-0.945746	2.63465	-0.3507	0.317333	0.365825	0.516937	0.198056	0.29216	pyruvate fermentation to butanoate
COA-PWY	2.8664	2.92864	2.44184	-0.647188	0.950013	-0.712774	0.243556	0.0293356	0.0618952	0.0707913	0.127824	coenzyme A biosynthesis I
COBALSYN-PWY	-2.89019	-2.65186	-3.11017	-0.301297	1.10782	-0.264144	0.366948	0.664318	0.774592	0.366806	0.4832	adenosylcobalamin salvage from cobinamide I
CODH-PWY	-7.39516	-6.0915	-9.29217	-2.1237	3.31727	-0.516755	0.300311	0.300376	0.419836	0.157609	0.239969	reductive acetyl coenzyme A pathway
COLANSYN-PWY	-1.71632	-1.41469	-2.20158	-0.546555	1.03325	-0.41515	0.282985	0.432818	0.583701	0.133584	0.208881	colanic acid building blocks biosynthesis
COMPLETE-ARO-PWY	-1.51567	-1.36123	-1.62423	-0.271802	0.881788	-0.241491	0.428444	0.645757	0.762019	0.635945	0.723348	superpathway of aromatic amino acid biosynthesis
DAPLYSINESYN-PWY	-0.943656	-0.858566	-1.03497	-0.186498	0.945391	-0.203371	0.43092	0.52896	0.673818	0.606716	0.701034	L-lysine biosynthesis I
DENOVOPURINE2-PWY	3.07891	3.14614	2.65838	-0.638171	0.975457	-0.696599	0.256889	0.0292916	0.0618952	0.0701403	0.127631	superpathway of purine nucleotides de novo biosynthesis II
DTDPRHAMSYN-PWY	-1.2754	-1.10586	-2.05364	-0.411695	1.25344	-0.36421	0.378667	0.501526	0.648498	0.397092	0.51303	dTDP-L-rhamnose biosynthesis I
ECASYN-PWY	-3.84191	-4.69567	-3.15106	1.43568	1.41301	0.942152	0.182222	0.0119324	0.0500648	0.0184937	0.0620403	enterobacterial common antigen biosynthesis
ENTBACSYN-PWY	-2.12819	-3.14453	-1.41116	1.61864	1.31969	1.12498	0.128	0.00273495	0.0225674	0.00426205	0.0293968	enterobactin biosynthesis
FAO-PWY	-2.66723	-4.09423	-2.12494	1.65743	1.10712	1.34847	0.12	0.000869054	0.0098734	0.00403668	0.0283934	fatty acid &beta;-oxidation I
FASYN-ELONG-PWY	3.04207	3.09883	2.64272	-0.631493	0.973968	-0.675416	0.25944	0.0312521	0.0619712	0.0785969	0.13109	fatty acid elongation -- saturated
FASYN-INITIAL-PWY	-2.06062	-1.7982	-2.48813	-0.309517	1.04064	-0.2839	0.349778	0.457285	0.607238	0.303391	0.418557	superpathway of fatty acid biosynthesis initiation (E. coli)
FERMENTATION-PWY	-1.00309	-0.91667	-1.2184	-0.271997	0.727046	-0.312411	0.375556	0.637681	0.757314	0.397781	0.513865	mixed acid fermentation
FOLSYN-PWY	-0.560005	-0.316364	-0.643018	-0.307349	0.842634	-0.286257	0.368889	0.479711	0.628189	0.359568	0.476631	superpathway of tetrahydrofolate biosynthesis and salvage
FUC-RHAMCAT-PWY	-3.3888	-3.41422	-3.33034	0.3764	0.977092	0.336651	0.365171	0.257481	0.390126	0.369687	0.484815	superpathway of fucose and rhamnose degradation
FUCCAT-PWY	-3.77717	-4.1223	-3.36299	0.838006	1.04126	0.79659	0.187028	0.0236562	0.0619665	0.0215498	0.0682126	fucose degradation
GALACT-GLUCUROCAT-PWY	-3.19204	-3.1596	-3.29886	0.262663	0.968666	0.227311	0.412889	0.397737	0.550003	0.597765	0.694013	superpathway of hexuronide and hexuronate degradation
GALACTARDEG-PWY	-4.36006	-5.13644	-3.71596	1.33591	1.58234	0.815657	0.205242	0.0206924	0.0615875	0.0310961	0.0860394	D-galactarate degradation I
GALACTUROCAT-PWY	-2.78075	-2.70549	-3.03058	0.0285359	1.06396	0.0210125	0.494003	0.730763	0.820283	0.965607	0.973763	D-galacturonate degradation I
GALLATE-DEGRADATION-I-PWY	-6.7543	-8.02829	-5.42338	2.64479	1.7697	1.35123	0.0688583	0.00043021	0.00602009	0.000728961	0.00933744	gallate degradation II
GALLATE-DEGRADATION-II-PWY	-6.75066	-8.04948	-5.42511	2.63208	1.75749	1.3576	0.0608889	0.000430715	0.0060155	0.000759575	0.00958481	gallate degradation I
GLCMANNANAUT-PWY	3.15524	3.22485	2.76	-0.647988	0.9719	-0.700005	0.262106	0.031686	0.0620982	0.0798943	0.133024	superpathway of N-acetylglucosamine, N-acetylmannosamine and N-acetylneuraminate degradation
GLUCARDEG-PWY	-4.33999	-5.07397	-3.70032	1.30842	1.58385	0.81346	0.211017	0.0230806	0.0618764	0.0349297	0.0932617	D-glucarate degradation I
GLUCARGALACTSUPER-PWY	-4.34655	-5.13914	-3.7117	1.35915	1.58566	0.828364	0.205242	0.0206628	0.0614567	0.0309956	0.0859665	superpathway of D-glucarate and D-galactarate degradation
GLUCONEO-PWY	0.938745	1.19216	0.865022	-0.351792	0.595818	-0.522547	0.262106	0.25599	0.388383	0.085796	0.144962	gluconeogenesis I
GLUCOSE1PMETAB-PWY	-3.01446	-4.08387	-2.20339	1.77491	1.54756	1.04106	0.163483	0.00440893	0.0293907	0.0111675	0.0473638	glucose and glucose-1-phosphate degradation
GLUCUROCAT-PWY	-3.13929	-3.28439	-2.90475	0.635302	1.06391	0.549639	0.262667	0.0783848	0.134972	0.0872287	0.147613	superpathway of &beta;-D-glucuronide and D-glucuronate degradation
GLUTORN-PWY	-2.40366	-2.26643	-2.42906	-0.2497	0.846286	-0.228662	0.447111	0.489261	0.636721	0.758753	0.818757	L-ornithine biosynthesis
GLYCOCAT-PWY	-0.145605	0.23005	-0.923619	-0.776951	0.943252	-0.741728	0.211017	0.0582964	0.104061	0.0381522	0.099466	glycogen degradation I (bacterial)
GLYCOGENSYNTH-PWY	3.00851	3.07603	2.57339	-0.641547	0.984289	-0.705504	0.24478	0.0288361	0.0618952	0.0719216	0.128246	glycogen biosynthesis I (from ADP-D-Glucose)
GLYCOL-GLYOXDEG-PWY	-3.85566	-4.34699	-3.44753	0.867521	1.10495	0.722331	0.200444	0.0393005	0.073688	0.0315177	0.0867662	superpathway of glycol metabolism and degradation
GLYCOLYSIS	0.784632	0.932871	0.744239	-0.121234	0.508703	-0.147652	0.407375	0.896133	0.928024	0.515185	0.623226	glycolysis I (from glucose 6-phosphate)
GLYCOLYSIS-E-D	-1.60474	-1.8033	-1.32479	0.779809	1.06726	0.688489	0.213333	0.0392712	0.0733309	0.0360386	0.0955576	superpathway of glycolysis and Entner-Doudoroff
GLYCOLYSIS-TCA-GLYOX-BYPASS	-2.50082	-3.11309	-1.90681	1.00729	1.05819	0.989897	0.117281	0.0047933	0.0305948	0.00336751	0.025217	superpathway of glycolysis, pyruvate dehydrogenase, TCA, and glyoxylate bypass
GLYOXYLATE-BYPASS	-3.62998	-4.2036	-3.14447	0.947987	1.16775	0.879546	0.159556	0.0115332	0.0489829	0.0107886	0.0464029	glyoxylate cycle
GOLPDLCAT-PWY	-4.34344	-5.39808	-3.13635	2.30723	1.63844	1.25753	0.106175	0.000868061	0.0098502	0.00267774	0.0222983	superpathway of glycerol degradation to 1,3-propanediol
HCAMHPDEG-PWY	-5.3334	-6.08619	-5.12422	1.06189	1.32069	0.781439	0.175111	0.0591494	0.105296	0.0157183	0.056621	3-phenylpropanoate and 3-(3-hydroxyphenyl)propanoate degradation to 2-oxopent-4-enoate
HEME-BIOSYNTHESIS-II	-3.30173	-4.49634	-2.7757	1.62779	1.32827	1.23	0.106222	0.00102463	0.010928	0.00279434	0.0229372	heme biosynthesis I (aerobic)
HEMESYN2-PWY	-2.01613	-2.11071	-1.75935	0.659987	0.985632	0.612881	0.273212	0.0457138	0.0839337	0.106281	0.169976	heme biosynthesis II (anaerobic)
HEXITOLDEGSUPER-PWY	-1.6598	-2.01871	-1.08418	0.915066	0.983441	0.999703	0.113283	0.00600891	0.0337529	0.00326221	0.0248971	superpathway of hexitol degradation (bacteria)
HISDEG-PWY	-2.72583	-2.88222	-2.72515	0.470663	1.30961	0.316863	0.388716	0.161428	0.260225	0.41708	0.531922	L-histidine degradation I
HISTSYN-PWY	-2.11007	-1.89549	-2.24338	-0.364011	0.917207	-0.290718	0.403821	0.394699	0.547072	0.513215	0.621302	L-histidine biosynthesis
HOMOSER-METSYN-PWY	-1.8657	-1.90165	-1.68275	0.262204	0.865672	0.287843	0.434029	0.508887	0.65514	0.653074	0.737366	L-methionine biosynthesis I
HSERMETANA-PWY	-2.46502	-2.33574	-2.64997	-0.125153	0.988011	-0.111219	0.461573	0.887211	0.923945	0.833072	0.876112	L-methionine biosynthesis III
ILEUSYN-PWY	-0.809864	-0.720745	-0.941659	-0.174774	0.818626	-0.210385	0.426222	0.623897	0.748663	0.625217	0.71519	L-isoleucine biosynthesis I (from threonine)
KDO-NAGLIPASYN-PWY	-3.28542	-3.42357	-3.22215	0.648695	1.18106	0.522522	0.313778	0.114811	0.190263	0.202706	0.298422	superpathway of (Kdo)2-lipid A biosynthesis
KETOGLUCONMET-PWY	-4.06361	-5.00596	-3.41684	1.5298	1.51168	0.936281	0.16526	0.0119712	0.050253	0.0136447	0.0523206	ketogluconate metabolism
LACTOSECAT-PWY	2.99912	3.09149	2.62237	-0.65138	0.990835	-0.683795	0.260773	0.0324939	0.0626937	0.0901664	0.14747	lactose and galactose degradation I
LEU-DEG2-PWY	-10.6908	-10.9117	-10.3973	0.834976	5.76253	0.121008	0.447357	0.642108	0.744451	0.721284	0.787377	L-leucine degradation I
LPSSYN-PWY	-4.00384	-5.28241	-3.55049	1.77564	1.46067	1.18335	0.096	0.00126233	0.0126509	0.00205239	0.019479	superpathway of lipopolysaccharide biosynthesis
MET-SAM-PWY	-0.861775	-0.877502	-0.690342	0.171499	0.798474	0.194718	0.440889	0.629561	0.752219	0.700859	0.774358	superpathway of S-adenosyl-L-methionine biosynthesis
METH-ACETATE-PWY	-10.0861	-10.5554	-9.85795	-0.637336	6.4509	-0.0936901	0.455353	0.675353	0.768068	0.768563	0.824524	methanogenesis from acetate
METHGLYUT-PWY	-6.43484	-5.58902	-7.06075	-1.5761	1.89421	-0.692168	0.172812	0.0261566	0.0631378	0.0188315	0.0619582	superpathway of methylglyoxal degradation
METHYLGALLATE-DEGRADATION-PWY	-6.42612	-7.70923	-5.10376	2.64405	1.74202	1.37972	0.0657486	0.000433836	0.00609011	0.000725844	0.0092927	methylgallate degradation
NAD-BIOSYNTHESIS-II	-3.95581	-4.79969	-3.42945	1.25982	1.38131	0.847759	0.190222	0.0196031	0.0614033	0.0239421	0.0727637	NAD salvage pathway II
NADSYN-PWY	-13.2583	-15.0352	-9.75538	5.33817	5.22436	0.949336	0.14438	0.0297006	0.0645989	0.0135934	0.04781	NAD biosynthesis II (from tryptophan)
NAGLIPASYN-PWY	-2.87399	-2.56459	-3.18519	-0.33563	1.19138	-0.271306	0.381333	0.703018	0.800277	0.430536	0.545112	lipid IVA biosynthesis
NONMEVIPP-PWY	-2.2255	-1.96501	-2.34497	-0.197396	1.09742	-0.193232	0.3745	0.878744	0.918667	0.369565	0.486968	methylerythritol phosphate pathway I
NONOXIPENT-PWY	-0.489388	-0.428273	-0.631268	-0.0298122	0.907668	-0.0323277	0.484444	0.847145	0.901657	0.95746	0.967789	pentose phosphate pathway (non-oxidative branch)
OANTIGEN-PWY	-0.140223	0.103196	-0.8251	-0.571976	0.981404	-0.463136	0.307419	0.356617	0.510584	0.178045	0.267399	O-antigen building blocks biosynthesis (E. coli)
ORNARGDEG-PWY	-4.2101	-5.07171	-3.71446	1.25751	1.33104	0.879143	0.208796	0.0235242	0.0619554	0.0315123	0.0866876	superpathway of L-arginine and L-ornithine degradation
ORNDEG-PWY	-3.03679	-4.16261	-2.2038	1.86993	1.56665	1.06656	0.154598	0.00390276	0.0276645	0.0100781	0.0450642	superpathway of ornithine degradation
P101-PWY	-13.3021	-14.9397	-10.3995	4.69547	5.01981	0.874128	0.155556	0.037915	0.0771577	0.0171769	0.0540633	ectoine biosynthesis
P105-PWY	-2.65852	-2.97222	-2.15173	0.772403	0.926448	0.752626	0.203111	0.0171008	0.060201	0.0322656	0.0883415	TCA cycle IV (2-oxoglutarate decarboxylase)
P108-PWY	-3.34955	-2.58779	-5.0946	-1.8687	2.32399	-0.666152	0.230222	0.0923515	0.156226	0.0500408	0.119611	pyruvate fermentation to propanoate I
P122-PWY	2.88645	2.95991	2.47211	-0.650629	0.952335	-0.69452	0.251	0.0305996	0.0619007	0.0769735	0.130888	heterolactic fermentation
P124-PWY	3.12118	3.19743	2.69145	-0.658609	0.975813	-0.692402	0.255111	0.029154	0.0618952	0.0690727	0.127341	Bifidobacterium shunt
P125-PWY	-5.46864	-6.48737	-4.47412	2.18992	1.37389	1.7489	0.00800026	9.97409e-05	0.00280471	4.42963e-05	0.0020652	superpathway of (R,R)-butanediol biosynthesis
P161-PWY	3.40434	3.49257	3.01219	-0.671693	0.972106	-0.6848	0.261661	0.0312794	0.0619511	0.0884002	0.145079	acetylene degradation
P162-PWY	-5.66772	-5.17642	-6.84197	-0.668023	3.29277	-0.157026	0.424	0.840669	0.893166	0.60078	0.695033	L-glutamate degradation V (via hydroxyglutarate)
P163-PWY	-6.32187	-5.68513	-8.13626	-1.63255	4.86105	-0.328122	0.294092	0.376859	0.51247	0.149544	0.229496	L-lysine fermentation to acetate and butanoate
P164-PWY	-4.52508	-4.21998	-5.74653	-1.43534	2.77259	-0.391749	0.27721	0.183886	0.291287	0.108274	0.173215	purine nucleobases degradation I (anaerobic)
P221-PWY	-8.84304	-9.76412	-8.1085	1.86224	5.74194	0.29317	0.361778	0.307398	0.435554	0.358173	0.471878	octane oxidation
P23-PWY	-2.57337	-2.62418	-2.25453	0.311867	0.880287	0.340064	0.347845	0.188916	0.298413	0.292114	0.404902	reductive TCA cycle I
P281-PWY	-5.64068	-7.26224	-4.44219	2.76008	1.75467	1.45772	0.0568889	0.000244639	0.00423201	0.000413345	0.0063794	3-phenylpropanoate degradation
P381-PWY	-8.22513	-8.82205	-7.61576	0.911308	5.00009	0.141456	0.420889	0.461512	0.594177	0.635924	0.721108	adenosylcobalamin biosynthesis II (late cobalt incorporation)
P4-PWY	-1.23116	-1.22016	-1.35516	-0.0981206	0.810974	-0.104323	0.466904	0.929745	0.949361	0.86282	0.897628	superpathway of L-lysine, L-threonine and L-methionine biosynthesis I
P42-PWY	-1.64199	-1.39038	-1.69296	-0.239728	1.06074	-0.211201	0.396268	0.833869	0.893223	0.469002	0.581042	incomplete reductive TCA cycle
P441-PWY	-0.399521	-0.605841	-0.20357	0.610505	0.99644	0.623113	0.220444	0.0648927	0.114203	0.0364689	0.0962937	superpathway of N-acetylneuraminate degradation
P461-PWY	-1.7653	-2.24777	-0.891407	1.30107	1.01699	1.14026	0.132	0.00552017	0.0326896	0.00567624	0.0354645	hexitol fermentation to lactate, formate, ethanol and acetate
P562-PWY	-5.31099	-6.8184	-3.73584	2.9943	1.24622	2.32063	0.0106669	1.28267e-06	0.000436108	4.35169e-05	0.00217749	myo-inositol degradation I
PANTO-PWY	-2.04432	-1.94318	-2.04684	0.0263017	0.925275	0.0270654	0.490667	0.614286	0.742378	0.948267	0.961083	phosphopantothenate biosynthesis I
PANTOSYN-PWY	-1.41198	-1.30784	-1.42532	0.0137999	0.888218	0.0126535	0.491337	0.667538	0.77574	0.945633	0.958938	pantothenate and coenzyme A biosynthesis I
PENTOSE-P-PWY	-0.640029	-0.635267	-0.652047	0.0600929	0.827001	0.061461	0.461333	0.579889	0.718241	0.833427	0.875637	pentose phosphate pathway
PEPTIDOGLYCANSYN-PWY	3.01747	3.0808	2.59912	-0.63615	0.971493	-0.69669	0.252332	0.0294827	0.0618952	0.0716134	0.128176	peptidoglycan biosynthesis I (meso-diaminopimelate containing)
PHOSLIPSYN-PWY	3.01684	3.0781	2.60245	-0.642274	0.974341	-0.708283	0.259556	0.0296154	0.0618952	0.0725099	0.128278	superpathway of phospholipid biosynthesis I (bacteria)
POLYAMINSYN3-PWY	-5.2319	-4.99954	-5.86157	-0.983134	2.864	-0.398178	0.290222	0.207787	0.323812	0.128003	0.201156	superpathway of polyamine biosynthesis II
POLYAMSYN-PWY	-3.64016	-3.99008	-3.20608	0.934339	1.16862	0.802526	0.180889	0.0205821	0.0615917	0.0192451	0.0639282	superpathway of polyamine biosynthesis I
POLYISOPRENSYN-PWY	2.8539	2.92061	2.44176	-0.645729	0.981596	-0.736634	0.245778	0.030036	0.061898	0.0730555	0.128553	polyisoprenoid biosynthesis (E. coli)
PPGPPMET-PWY	-3.00761	-3.7488	-2.41235	1.32587	1.26582	1.00187	0.165333	0.00792284	0.0382619	0.0138303	0.0527176	ppGpp biosynthesis
PROTOCATECHUATE-ORTHO-CLEAVAGE-PWY	-5.82817	-7.21267	-4.71251	2.58771	1.51144	1.65525	0.0360001	7.47185e-05	0.00260729	0.000167139	0.00370315	protocatechuate degradation II (ortho-cleavage pathway)
PRPP-PWY	-0.014982	-0.10045	0.173475	0.506743	0.792788	0.590392	0.265778	0.0620283	0.109843	0.0903086	0.147359	superpathway of histidine, purine, and pyrimidine biosynthesis
PWY-1269	-2.82729	-2.52566	-3.16272	-0.218671	1.17347	-0.182567	0.432252	0.8601	0.907742	0.64422	0.730009	CMP-3-deoxy-D-manno-octulosonate biosynthesis I
PWY-1861	-2.48699	-3.5869	-1.51694	1.96933	1.11325	1.71263	0.0324301	3.50526e-05	0.00233133	0.000154322	0.00363099	formaldehyde assimilation II (RuMP Cycle)
PWY-2941	2.85242	2.92121	2.44503	-0.641082	0.970596	-0.69398	0.246557	0.0303921	0.0618979	0.0750775	0.129489	L-lysine biosynthesis II
PWY-2942	2.8749	2.93537	2.46404	-0.633895	0.902643	-0.692361	0.245669	0.0293752	0.0618952	0.0712352	0.127885	L-lysine biosynthesis III
PWY-3001	-0.163913	-0.0299653	-0.534403	-0.446646	0.805601	-0.518816	0.261217	0.196772	0.309239	0.0756572	0.134776	superpathway of L-isoleucine biosynthesis I
PWY-3781	-3.13163	-5.4592	-2.11336	3.57352	2.00325	1.70089	0.00133487	0.00477448	0.0248158	2.37286e-05	0.00180913	aerobic respiration I (cytochrome c)
PWY-4984	-3.5721	-3.4151	-4.01651	-0.421849	1.4363	-0.201269	0.401333	0.784604	0.859404	0.497877	0.608892	urea cycle
PWY-5005	-8.13179	-7.51005	-9.49771	-0.846785	3.56921	-0.197864	0.384	0.740516	0.821776	0.405191	0.517179	biotin biosynthesis II
PWY-5022	-3.37581	-3.52684	-3.04052	1.26223	1.51603	0.805247	0.210573	0.0143145	0.0562478	0.0344444	0.0922632	4-aminobutanoate degradation V
PWY-5028	-10.6783	-9.86074	-11.0515	-0.914588	2.88356	-0.220803	0.37761	0.717978	0.802573	0.437539	0.54014	L-histidine degradation II
PWY-5088	-13.2689	-14.0698	-10.352	2.21125	7.42589	0.279906	0.402667	0.458878	0.57607	0.551485	0.636107	L-glutamate degradation VIII (to propanoate)
PWY-5097	2.8713	2.93139	2.45041	-0.629998	0.962028	-0.696734	0.252777	0.0292438	0.0618952	0.0734448	0.128742	L-lysine biosynthesis VI
PWY-5100	3.35068	3.41188	2.92861	-0.646201	0.970179	-0.696087	0.252889	0.0297292	0.0618952	0.0738739	0.128807	pyruvate fermentation to acetate and lactate II
PWY-5101	-0.817113	-0.735197	-0.94008	-0.189342	0.808092	-0.212528	0.440249	0.646689	0.763026	0.699103	0.772866	L-isoleucine biosynthesis II
PWY-5103	-1.29814	-1.07083	-1.43484	-0.388387	0.85949	-0.318266	0.367556	0.386487	0.539198	0.351158	0.468698	L-isoleucine biosynthesis III
PWY-5104	-1.60307	-1.28683	-1.80883	-0.584892	0.95503	-0.437299	0.321333	0.428053	0.579206	0.228169	0.330309	L-isoleucine biosynthesis IV
PWY-5121	-1.72352	-1.46218	-1.84334	-0.207154	1.04786	-0.214188	0.364444	0.855944	0.905832	0.366139	0.483929	superpathway of geranylgeranyl diphosphate biosynthesis II (via MEP)
PWY-5154	-1.90561	-1.93194	-1.83504	0.202575	0.802306	0.209439	0.430031	0.392386	0.544799	0.655471	0.739141	L-arginine biosynthesis III (via N-acetyl-L-citrulline)
PWY-5177	-5.16192	-5.09789	-6.79704	-0.630069	3.26897	-0.169054	0.4247	0.853731	0.901905	0.634646	0.721877	glutaryl-CoA degradation
PWY-5178	-13.258	-14.9967	-9.55435	5.474	4.94693	1.01205	0.139556	0.0263095	0.0588252	0.0116856	0.0437403	toluene degradation IV (aerobic) (via catechol)
PWY-5180	-3.79421	-3.71351	-3.90189	-0.1884	0.960787	-0.180851	0.410222	0.632949	0.750947	0.529719	0.634336	toluene degradation I (aerobic) (via o-cresol)
PWY-5181	-6.09978	-7.50033	-5.0153	2.54561	1.60044	1.49204	0.044	0.000170545	0.00347184	0.000346316	0.00563142	toluene degradation III (aerobic) (via p-cresol)
PWY-5182	-3.79578	-3.71004	-3.91052	-0.194853	0.964914	-0.184491	0.404709	0.625573	0.746618	0.51954	0.625839	toluene degradation II (aerobic) (via 4-methylcatechol)
PWY-5188	-2.93193	-3.30475	-2.79496	0.747682	1.0269	0.736442	0.227454	0.0201499	0.0614002	0.0514384	0.119559	tetrapyrrole biosynthesis I (from glutamate)
PWY-5189	-3.08621	-3.46657	-2.89144	0.834931	1.03727	0.780406	0.214222	0.0165378	0.0593019	0.0401372	0.102001	tetrapyrrole biosynthesis II (from glycine)
PWY-5265	-2.67624	-3.58678	-1.65571	2.18308	1.05219	1.94253	3.11912e-05	2.28969e-05	0.00221722	2.19966e-05	0.00179138	peptidoglycan biosynthesis II (staphylococci)
PWY-5304	-5.00494	-5.06807	-4.93927	0.47812	1.65801	0.280976	0.376721	0.259596	0.392868	0.407235	0.520938	superpathway of sulfur oxidation (Acidianus ambivalens)
PWY-5345	-2.7497	-3.14978	-2.15681	1.00101	0.830321	1.11409	0.0853334	0.001693	0.0157342	0.00180883	0.0175041	superpathway of L-methionine biosynthesis (by sulfhydrylation)
PWY-5347	-1.17926	-1.13422	-1.49834	-0.227086	0.747966	-0.257544	0.428254	0.80124	0.871907	0.613708	0.706532	superpathway of L-methionine biosynthesis (transsulfuration)
PWY-5384	-1.18021	-0.636779	-1.62219	-0.967659	0.902362	-1.02701	0.148444	0.00303672	0.0240305	0.00760592	0.040178	sucrose degradation IV (sucrose phosphorylase)
PWY-5415	-4.78244	-5.04833	-4.27039	0.744979	1.01476	0.696333	0.221778	0.0400561	0.0763011	0.0420595	0.102487	catechol degradation I (meta-cleavage pathway)
PWY-5417	-6.32831	-7.74296	-5.23515	2.58865	1.57939	1.60497	0.0426667	0.000100498	0.00283415	0.000245296	0.00453247	catechol degradation III (ortho-cleavage pathway)
PWY-5419	-13.3074	-14.9411	-10.7239	4.36296	5.03047	0.81211	0.163927	0.0474204	0.090241	0.020636	0.0596908	catechol degradation to 2-oxopent-4-enoate II
PWY-5420	-13.2444	-14.9024	-9.9255	5.08105	5.17511	0.904374	0.151556	0.0283551	0.0635243	0.0138014	0.0487943	catechol degradation II (meta-cleavage pathway)
PWY-5430	-13.2882	-14.9843	-10.0193	5.0869	4.84887	0.946174	0.143556	0.0325351	0.0675369	0.0136982	0.0476794	meta cleavage pathway of aromatic compounds
PWY-5431	-6.33119	-7.73889	-5.231	2.59834	1.56919	1.60243	0.0399823	0.00010068	0.00282899	0.000246682	0.00461262	aromatic compounds degradation via &beta;-ketoadipate
PWY-5484	0.807577	0.957022	0.769716	-0.125542	0.550594	-0.120823	0.430222	0.863166	0.910341	0.653666	0.737597	glycolysis II (from fructose 6-phosphate)
PWY-5505	-2.21461	-2.99821	-1.97759	1.19681	1.18168	0.940689	0.14	0.00639211	0.034566	0.00703973	0.0384707	L-glutamate and L-glutamine biosynthesis
PWY-5507	-7.24435	-7.82389	-6.9522	0.792652	5.37932	0.107628	0.435111	0.47092	0.602342	0.668898	0.748117	adenosylcobalamin biosynthesis I (early cobalt insertion)
PWY-5509	-3.08471	-2.95966	-3.24742	-0.160294	1.18613	-0.13539	0.434222	0.88798	0.924393	0.642288	0.728431	adenosylcobalamin biosynthesis from cobyrinate a,c-diamide I
PWY-5647	-13.5934	-15.1096	-11.5435	3.69162	4.93402	0.726555	0.186222	0.0690417	0.119981	0.0417766	0.0877266	2-nitrobenzoate degradation I
PWY-5651	-13.3041	-15.0033	-10.4518	4.66764	5.03903	0.860797	0.152	0.0437693	0.0836757	0.0175017	0.0546965	L-tryptophan degradation to 2-amino-3-carboxymuconate semialdehyde
PWY-5654	-13.5806	-14.9819	-11.5686	3.6433	4.94606	0.704812	0.195469	0.0783804	0.131613	0.0437766	0.0921149	2-amino-3-carboxymuconate semialdehyde degradation to 2-oxopentenoate
PWY-5655	-13.3254	-15.0361	-10.6579	4.50168	4.99127	0.805434	0.165333	0.0471616	0.0902051	0.0205015	0.0593569	L-tryptophan degradation IX
PWY-5659	-1.22572	-0.863805	-1.61143	-0.256665	1.12299	-0.232499	0.383385	0.651739	0.766095	0.406187	0.521954	GDP-mannose biosynthesis
PWY-5667	3.06638	3.12326	2.64537	-0.648536	0.940083	-0.700271	0.252	0.0290638	0.0618952	0.0704169	0.127746	CDP-diacylglycerol biosynthesis I
PWY-5676	-3.98183	-3.48846	-5.39549	-1.08035	3.36827	-0.262338	0.336	0.720511	0.809758	0.251615	0.3591	acetyl-CoA fermentation to butanoate II
PWY-5677	-6.3619	-5.89031	-8.06755	-1.89772	3.77573	-0.504133	0.179556	0.141612	0.228573	0.0181522	0.0612129	succinate fermentation to butanoate
PWY-5686	2.9985	3.06191	2.57458	-0.638632	0.934009	-0.715401	0.247001	0.0292366	0.0618952	0.0710753	0.12788	UMP biosynthesis
PWY-5695	-0.451136	-0.292061	-1.1457	-0.547088	0.820995	-0.499801	0.313333	0.202815	0.317315	0.184555	0.275665	urate biosynthesis/inosine 5'-phosphate degradation
PWY-5705	-4.57929	-5.26311	-3.99216	1.187	1.38121	0.813271	0.206131	0.026969	0.0629186	0.0344232	0.0922383	allantoin degradation to glyoxylate III
PWY-5747	-4.72957	-5.71497	-4.04782	1.52406	1.30158	1.0165	0.145778	0.00821061	0.0392553	0.00839693	0.0411781	2-methylcitrate cycle II
PWY-5837	-3.2622	-3.99457	-2.67962	1.25642	0.998062	1.2298	0.107064	0.00109659	0.011445	0.00280595	0.0229112	1,4-dihydroxy-2-naphthoate biosynthesis I
PWY-5838	-2.5944	-2.81263	-2.18553	0.735456	0.944963	0.769308	0.222667	0.0162589	0.0592321	0.0404136	0.101917	superpathway of menaquinol-8 biosynthesis I
PWY-5840	-2.48322	-2.76077	-2.07319	0.806016	0.928804	0.897974	0.170222	0.0082672	0.0392945	0.0135711	0.052142	superpathway of menaquinol-7 biosynthesis
PWY-5845	-2.83224	-3.27837	-2.24883	0.889682	1.04407	0.894013	0.164444	0.00822258	0.0391512	0.0115264	0.0479683	superpathway of menaquinol-9 biosynthesis
PWY-5850	-2.83248	-3.30667	-2.24554	0.913728	1.04719	0.903103	0.161333	0.00818787	0.0390067	0.011325	0.0475746	superpathway of menaquinol-6 biosynthesis I
PWY-5855	-3.99329	-4.88226	-3.36592	1.4384	1.32975	1.05218	0.155556	0.00617891	0.0340214	0.0105166	0.0459579	ubiquinol-7 biosynthesis (prokaryotic)
PWY-5856	-3.99014	-4.87476	-3.3646	1.42862	1.32698	0.990358	0.156375	0.00620176	0.0341711	0.0104868	0.0459011	ubiquinol-9 biosynthesis (prokaryotic)
PWY-5857	-3.99513	-4.88232	-3.36601	1.4467	1.3225	1.01431	0.158596	0.00625583	0.03422	0.0105776	0.0460047	ubiquinol-10 biosynthesis (prokaryotic)
PWY-5860	-2.64649	-3.506	-1.94812	1.25787	1.18935	1.05583	0.142222	0.00422268	0.0287015	0.00710165	0.0388781	superpathway of demethylmenaquinol-6 biosynthesis I
PWY-5861	-2.39273	-2.95062	-1.85188	1.0119	1.00212	1.09828	0.112	0.00297173	0.023662	0.0031323	0.0241961	superpathway of demethylmenaquinol-8 biosynthesis
PWY-5862	-2.64806	-3.50664	-1.9475	1.26074	1.1352	1.05004	0.138667	0.00417381	0.0286225	0.00708905	0.0388573	superpathway of demethylmenaquinol-9 biosynthesis
PWY-5863	-3.07927	-3.8005	-2.48838	1.25369	0.992474	1.2664	0.109729	0.00107493	0.0112844	0.00280049	0.0229238	superpathway of phylloquinol biosynthesis
PWY-5896	-2.83434	-3.28162	-2.2487	0.917031	1.01682	0.92494	0.16526	0.00809774	0.0387974	0.0114245	0.0478401	superpathway of menaquinol-10 biosynthesis
PWY-5897	-2.59222	-2.89513	-2.1564	0.847293	0.932232	0.928067	0.152821	0.00672839	0.0353914	0.00981091	0.0443688	superpathway of menaquinol-11 biosynthesis
PWY-5898	-2.59172	-2.89719	-2.15506	0.83499	0.956254	0.899652	0.152	0.00668898	0.0353541	0.0097247	0.0442288	superpathway of menaquinol-12 biosynthesis
PWY-5899	-2.5926	-2.92002	-2.15617	0.855187	0.940589	0.916122	0.161778	0.00674935	0.0354464	0.00970248	0.0442913	superpathway of menaquinol-13 biosynthesis
PWY-5910	-0.0858529	-0.289945	0.348015	0.596314	0.784632	0.740957	0.192	0.0224879	0.0618952	0.0262997	0.0772642	superpathway of geranylgeranyldiphosphate biosynthesis I (via mevalonate)
PWY-5913	-2.09727	-2.0503	-2.59665	-0.389255	0.831355	-0.371195	0.386051	0.605956	0.735144	0.446296	0.560024	TCA cycle VI (obligate autotrophs)
PWY-5918	-3.31443	-3.87681	-2.79343	1.17215	1.07387	1.12393	0.111062	0.00175721	0.0162375	0.00291671	0.0234068	superpathay of heme biosynthesis from glutamate
PWY-5920	-4.38081	-4.97427	-3.8435	1.51778	1.02634	1.5557	0.00622255	0.000172055	0.00347814	3.68053e-05	0.00198154	superpathway of heme biosynthesis from glycine
PWY-5941	-13.878	-14.1472	-13.2067	1.98267	7.84578	0.232563	0.390667	0.42218	0.538083	0.471255	0.558795	glycogen degradation II (eukaryotic)
PWY-5971	-0.847925	-0.612605	-1.34959	-0.500115	0.979374	-0.406273	0.318081	0.340204	0.493001	0.20524	0.301575	palmitate biosynthesis II (bacteria and plants)
PWY-5973	2.99959	3.05998	2.61221	-0.621617	0.964778	-0.661958	0.248889	0.03164	0.0620975	0.0788053	0.131309	cis-vaccenate biosynthesis
PWY-5989	-1.6988	-1.43372	-2.20023	-0.404898	1.02082	-0.349124	0.340889	0.433875	0.584679	0.263891	0.374121	stearate biosynthesis II (bacteria and plants)
PWY-6071	-5.88407	-7.23555	-4.81012	2.48698	1.52779	1.51671	0.0506667	0.000191866	0.00367546	0.000410964	0.00623967	superpathway of phenylethylamine degradation
PWY-6121	3.07573	3.14152	2.65203	-0.643306	0.980751	-0.68119	0.244336	0.0290489	0.0618952	0.0696022	0.127559	5-aminoimidazole ribonucleotide biosynthesis I
PWY-6122	3.1274	3.18824	2.70256	-0.641176	0.954844	-0.69975	0.243892	0.0293319	0.0618952	0.0700969	0.127685	5-aminoimidazole ribonucleotide biosynthesis II
PWY-6123	2.99305	3.05497	2.57073	-0.641287	0.971898	-0.686102	0.244444	0.0292622	0.0618952	0.0698985	0.127572	inosine-5'-phosphate biosynthesis I
PWY-6125	3.08459	3.15003	2.66771	-0.635499	0.927214	-0.691931	0.239556	0.0296002	0.0618952	0.0722718	0.128299	superpathway of guanosine nucleotides de novo biosynthesis II
PWY-6126	3.09653	3.15551	2.67182	-0.64002	0.928179	-0.710201	0.243556	0.0286755	0.0618952	0.0691856	0.127433	superpathway of adenosine nucleotides de novo biosynthesis II
PWY-6147	-2.08007	-1.70601	-2.22212	-0.459637	0.971893	-0.392887	0.325778	0.377885	0.53078	0.234652	0.338037	6-hydroxymethyl-dihydropterin diphosphate biosynthesis I
PWY-6151	2.84996	2.91839	2.4412	-0.637567	0.964979	-0.69054	0.261217	0.0300641	0.0618962	0.0744673	0.129198	S-adenosyl-L-methionine cycle I
PWY-6163	-1.70227	-1.55326	-1.83711	-0.237994	0.890077	-0.220819	0.431111	0.675419	0.781124	0.608528	0.702469	chorismate biosynthesis from 3-dehydroquinate
PWY-6182	-6.25444	-7.7003	-5.15977	2.61927	1.58555	1.57404	0.043092	0.000129753	0.0030724	0.000263656	0.00475386	superpathway of salicylate degradation
PWY-6185	-6.44894	-7.73758	-5.24408	2.56124	1.65852	1.43242	0.0564194	0.000220779	0.00399405	0.000439975	0.00659524	4-methylcatechol degradation (ortho cleavage)
PWY-621	3.27765	3.34969	2.87279	-0.630485	0.876308	-0.683827	0.261333	0.0298213	0.0618954	0.0781078	0.131143	sucrose degradation III (sucrose invertase)
PWY-6210	-13.5925	-15.0899	-11.6958	3.57342	4.92938	0.673355	0.196801	0.0732879	0.124572	0.04254	0.0915106	2-aminophenol degradation
PWY-6263	-8.81258	-9.14242	-8.41302	0.653197	5.46036	0.109979	0.412	0.760146	0.835717	0.534356	0.636564	superpathway of menaquinol-8 biosynthesis II
PWY-6269	-3.07502	-2.93981	-3.23951	-0.182012	1.14314	-0.165485	0.402932	0.861805	0.908656	0.569665	0.669827	adenosylcobalamin salvage from cobinamide II
PWY-6277	3.12704	3.19143	2.70327	-0.641757	0.975053	-0.709411	0.246222	0.0293356	0.0618952	0.0698093	0.127598	superpathway of 5-aminoimidazole ribonucleotide biosynthesis
PWY-6282	-1.49567	-1.27107	-1.98665	-0.529722	1.0911	-0.384928	0.34	0.378524	0.531307	0.265873	0.375498	palmitoleate biosynthesis I (from (5Z)-dodec-5-enoate)
PWY-6317	2.87163	2.93566	2.44423	-0.656138	0.90704	-0.748175	0.246222	0.0279672	0.0618952	0.0674571	0.127244	galactose degradation I (Leloir pathway)
PWY-6353	-2.50422	-2.2702	-3.55913	-1.56682	1.92526	-0.748405	0.171479	0.0259439	0.0619069	0.0163154	0.0579422	purine nucleotides degradation II (aerobic)
PWY-6383	-11.8414	-14.0961	-9.80163	4.12815	5.06304	0.731653	0.20924	0.0488229	0.095454	0.0358198	0.0878779	mono-trans, poly-cis decaprenyl phosphate biosynthesis
PWY-6385	3.01711	3.08014	2.59845	-0.640744	0.970358	-0.687874	0.247556	0.0294297	0.0618952	0.0709314	0.127823	peptidoglycan biosynthesis III (mycobacteria)
PWY-6386	2.99187	3.05273	2.5759	-0.640383	0.963678	-0.68117	0.239005	0.0295647	0.0618952	0.0712278	0.127933	UDP-N-acetylmuramoyl-pentapeptide biosynthesis II (lysine-containing)
PWY-6387	3.05756	3.12263	2.63991	-0.634225	0.991004	-0.687377	0.256	0.029548	0.0618952	0.0713096	0.128071	UDP-N-acetylmuramoyl-pentapeptide biosynthesis I (meso-diaminopimelate containing)
PWY-6396	-4.05915	-5.0986	-3.10172	2.11946	1.38737	1.67872	0.00755247	8.51276e-05	0.00270326	3.87538e-05	0.0019782	superpathway of 2,3-butanediol biosynthesis
PWY-6397	-13.5718	-15.0188	-11.4957	3.59669	4.81094	0.689418	0.194136	0.0689259	0.120213	0.0432113	0.0918802	mycolyl-arabinogalactan-peptidoglycan complex biosynthesis
PWY-6467	-2.66565	-2.63754	-2.95129	0.14796	1.26067	0.136413	0.462222	0.623652	0.747925	0.797919	0.850742	Kdo transfer to lipid IVA III (Chlamydia)
PWY-6470	-0.993894	-1.06911	-0.523164	0.0193488	1.55467	0.0154027	0.490893	0.971224	0.976857	0.974541	0.980419	peptidoglycan biosynthesis V (&beta;-lactam resistance)
PWY-6471	2.92047	2.99025	2.50684	-0.636034	0.975252	-0.688396	0.254222	0.0296711	0.0618966	0.0726463	0.128363	peptidoglycan biosynthesis IV (Enterococcus faecium)
PWY-6478	-6.3593	-4.98246	-8.05228	-2.29714	3.03964	-0.841473	0.155486	0.0370154	0.078878	0.0111596	0.0469535	GDP-D-glycero-&alpha;-D-manno-heptose biosynthesis
PWY-6505	-13.3454	-14.9424	-10.6411	4.42442	5.05924	0.827327	0.16	0.0459162	0.0890667	0.0203148	0.0591218	L-tryptophan degradation XII (Geobacillus)
PWY-6507	-2.81392	-2.60967	-3.37941	-0.425695	1.11227	-0.338162	0.344736	0.44439	0.594573	0.279828	0.39143	4-deoxy-L-threo-hex-4-enopyranuronate degradation
PWY-6519	-1.86446	-1.54569	-2.31121	-0.304073	1.08528	-0.275144	0.360889	0.510863	0.65713	0.344377	0.462704	8-amino-7-oxononanoate biosynthesis I
PWY-6545	-3.88288	-3.74107	-4.94322	-0.989225	2.98006	-0.291213	0.383111	0.366524	0.51911	0.429159	0.543272	pyrimidine deoxyribonucleotides de novo biosynthesis III
PWY-6562	-6.43729	-7.30242	-5.88048	1.31492	1.61849	0.738591	0.218222	0.03272	0.0683581	0.0460612	0.107513	norspermidine biosynthesis
PWY-6572	-5.83579	-4.55291	-7.99124	-2.80298	3.16892	-0.85498	0.162222	0.0346114	0.0758323	0.0110543	0.047014	chondroitin sulfate degradation I (bacterial)
PWY-6588	-4.16002	-3.85452	-5.90584	-1.80774	2.10216	-0.749463	0.196357	0.034853	0.0674368	0.0277643	0.0797304	pyruvate fermentation to acetone
PWY-6590	-3.95017	-3.67142	-5.31255	-0.923676	2.60671	-0.354499	0.313638	0.350257	0.501065	0.191631	0.28413	superpathway of Clostridium acetobutylicum acidogenic fermentation
PWY-6608	-3.0791	-2.79852	-3.42532	-0.530638	1.15813	-0.424094	0.296889	0.201272	0.314936	0.144299	0.22328	guanosine nucleotides degradation III
PWY-6609	2.85736	2.92887	2.44807	-0.641943	0.966475	-0.694036	0.248444	0.0294457	0.0618952	0.0683834	0.127479	adenine and adenosine salvage III
PWY-6612	-1.08262	-0.86273	-1.16616	-0.29986	0.893644	-0.242848	0.424444	0.576042	0.714271	0.612732	0.705631	superpathway of tetrahydrofolate biosynthesis
PWY-6628	-2.12634	-2.16148	-2.05076	0.168774	0.825187	0.168975	0.447801	0.455177	0.605109	0.739003	0.803979	superpathway of L-phenylalanine biosynthesis
PWY-6629	-2.70715	-2.76814	-2.25572	0.536783	0.967209	0.494779	0.316889	0.111728	0.1856	0.213997	0.312365	superpathway of L-tryptophan biosynthesis
PWY-6630	-2.14399	-2.17649	-2.06112	0.154509	0.818299	0.156612	0.446024	0.471221	0.620038	0.734918	0.800365	superpathway of L-tyrosine biosynthesis
PWY-6690	-5.3302	-6.09506	-5.12052	1.06303	1.31514	0.782941	0.176	0.0580777	0.103512	0.0155776	0.0562935	cinnamate and 3-hydroxycinnamate degradation to 2-oxopent-4-enoate
PWY-6700	-1.37703	-1.26892	-1.46042	-0.170778	0.928902	-0.160361	0.468681	0.664719	0.774041	0.857595	0.893819	queuosine biosynthesis
PWY-6703	-2.58247	-2.53192	-2.65741	0.0612975	1.00795	0.0549199	0.480675	0.61101	0.739188	0.901867	0.926468	preQ0 biosynthesis
PWY-6708	-3.99533	-4.88127	-3.36382	1.43548	1.35189	0.990625	0.155486	0.00610151	0.0339086	0.0104165	0.0457607	ubiquinol-8 biosynthesis (prokaryotic)
PWY-6713	-13.8207	-14.0312	-13.2675	1.84096	7.10276	0.230427	0.394936	0.456255	0.56763	0.510407	0.593008	L-rhamnose degradation II
PWY-6737	-0.496838	-0.129813	-1.31686	-0.753535	0.987164	-0.703285	0.2239	0.0717757	0.124765	0.0441137	0.110265	starch degradation V
PWY-6749	-6.15475	-4.86573	-8.71959	-3.26919	2.69559	-0.989146	0.159111	0.0195413	0.0555054	0.0117328	0.0480789	CMP-legionaminate biosynthesis I
PWY-6876	-10.7231	-9.66891	-13.7751	-3.89023	3.97492	-0.887404	0.109729	0.0237977	0.058869	0.00426491	0.0252367	isopropanol biosynthesis
PWY-6891	-3.49674	-3.75637	-2.93808	0.714565	0.960086	0.784104	0.174145	0.0175376	0.0598225	0.0158273	0.0565809	thiazole biosynthesis II (Bacillus)
PWY-6892	-2.4796	-2.30133	-2.72479	-0.259123	1.08314	-0.205222	0.412444	0.849361	0.90191	0.543696	0.648632	thiazole biosynthesis I (E. coli)
PWY-6895	-2.7863	-2.63613	-2.99573	-0.00657473	0.967469	-0.00374574	0.498001	0.637493	0.757561	0.956882	0.967604	superpathway of thiamin diphosphate biosynthesis II
PWY-6897	-2.48866	-2.39974	-2.48877	-0.0650326	1.0771	-0.048683	0.480889	0.806785	0.875303	0.877366	0.908916	thiamin salvage II
PWY-6901	-0.411136	-0.311425	-0.423144	-0.103564	0.662093	-0.121204	0.472889	0.905151	0.933605	0.866946	0.900977	superpathway of glucose and xylose degradation
PWY-6969	-1.99822	-1.88578	-2.00933	-0.0705927	0.873267	-0.0622214	0.480675	0.84977	0.902324	0.916511	0.937785	TCA cycle V (2-oxoglutarate:ferredoxin oxidoreductase)
PWY-7003	-2.73643	-2.44135	-4.36361	-1.69	1.87097	-0.743119	0.189249	0.0325977	0.064061	0.0247031	0.0743811	glycerol degradation to butanol
PWY-7007	-13.3575	-15.0484	-10.6812	4.50621	5.0374	0.823271	0.158222	0.0434406	0.085267	0.0191557	0.05734	methyl ketone biosynthesis
PWY-7013	-2.42022	-3.39324	-1.36417	2.05194	1.49298	1.36614	0.0955556	0.000582125	0.00762093	0.00178146	0.0183079	L-1,2-propanediol degradation
PWY-7094	-3.74312	-5.80668	-2.72454	3.16002	1.62207	1.8064	0.0204445	5.17607e-05	0.00244786	8.751e-05	0.00288965	fatty acid salvage
PWY-7111	-0.786183	-0.704663	-0.917189	-0.182544	0.808878	-0.205552	0.444444	0.662808	0.772571	0.697362	0.77138	pyruvate fermentation to isobutanol (engineered)
PWY-7184	3.01449	3.08797	2.6075	-0.642803	0.970706	-0.684388	0.248889	0.0302013	0.0618973	0.0718691	0.128279	pyrimidine deoxyribonucleotides de novo biosynthesis I
PWY-7187	2.86127	2.9311	2.43118	-0.644631	0.957785	-0.702551	0.249667	0.0284553	0.0618952	0.0667924	0.127127	pyrimidine deoxyribonucleotides de novo biosynthesis II
PWY-7196	1.42057	1.85033	1.1661	-0.636239	0.525922	-1.01808	0.1506	0.0134304	0.0545157	0.0101888	0.0456236	superpathway of pyrimidine ribonucleosides salvage
PWY-7197	2.84587	2.91461	2.44074	-0.640796	0.949382	-0.706365	0.254667	0.030653	0.061906	0.0744888	0.129661	pyrimidine deoxyribonucleotide phosphorylation
PWY-7198	-8.92576	-7.91598	-9.7467	-1.89337	3.15833	-0.567831	0.221333	0.0726866	0.126135	0.0495175	0.109494	pyrimidine deoxyribonucleotides de novo biosynthesis IV
PWY-7199	-1.1007	-0.811787	-1.26893	-0.373424	0.910765	-0.391197	0.327854	0.31863	0.468483	0.231206	0.333975	pyrimidine deoxyribonucleosides salvage
PWY-7200	0.349675	0.764386	0.270201	-0.575054	0.698266	-0.679735	0.227556	0.101748	0.170563	0.0455302	0.111959	superpathway of pyrimidine deoxyribonucleoside salvage
PWY-7208	3.27893	3.34135	2.86047	-0.644965	0.936336	-0.693297	0.252777	0.0297294	0.0618952	0.0724082	0.12836	superpathway of pyrimidine nucleobases salvage
PWY-7210	-8.41876	-7.39844	-9.24823	-1.98616	3.06979	-0.617203	0.208	0.0531146	0.0967317	0.0417759	0.0998184	pyrimidine deoxyribonucleotides biosynthesis from CTP
PWY-7211	-0.856247	-0.94764	-0.647948	0.640523	0.978007	0.59949	0.235007	0.0539461	0.0973318	0.0570162	0.12421	superpathway of pyrimidine deoxyribonucleotides de novo biosynthesis
PWY-7219	3.06679	3.13282	2.64582	-0.644785	0.952711	-0.704773	0.248889	0.0290913	0.0618952	0.0700387	0.127596	adenosine ribonucleotides de novo biosynthesis
PWY-7220	3.1455	3.20444	2.7089	-0.645689	0.929519	-0.694301	0.250555	0.0274075	0.0618952	0.0673294	0.127139	adenosine deoxyribonucleotides de novo biosynthesis II
PWY-7221	3.0675	3.13038	2.63928	-0.640783	0.971575	-0.688664	0.249333	0.0291415	0.0618952	0.071048	0.127822	guanosine ribonucleotides de novo biosynthesis
PWY-7222	3.14573	3.20014	2.70821	-0.642046	0.970823	-0.727054	0.252	0.0273953	0.0618952	0.0673294	0.127074	guanosine deoxyribonucleotides de novo biosynthesis II
PWY-7228	3.11963	3.18605	2.70932	-0.636584	0.972428	-0.688965	0.254222	0.0302766	0.0618963	0.0735392	0.128757	superpathway of guanosine nucleotides de novo biosynthesis I
PWY-7229	3.13775	3.19792	2.71566	-0.640913	0.978466	-0.701161	0.257333	0.0287161	0.0618952	0.0695948	0.127528	superpathway of adenosine nucleotides de novo biosynthesis I
PWY-7234	2.98718	3.05113	2.56998	-0.641513	0.981995	-0.692745	0.249333	0.0296812	0.0618952	0.0717535	0.12813	inosine-5'-phosphate biosynthesis III
PWY-7237	-3.99759	-4.61097	-2.66279	1.84246	1.03973	1.65302	0.037761	7.1429e-05	0.00258745	0.000242915	0.00454433	myo-, chiro- and scillo-inositol degradation
PWY-7242	-2.41159	-2.43362	-2.26594	0.242579	1.0732	0.191541	0.445778	0.361364	0.514633	0.706838	0.779035	D-fructuronate degradation
PWY-7254	-2.99102	-3.62931	-2.36238	1.19923	1.01689	1.29739	0.092	0.000785496	0.0092446	0.00145056	0.0161895	TCA cycle VII (acetate-producers)
PWY-7255	-13.3744	-15.0177	-10.7059	4.46259	4.9916	0.831853	0.161706	0.0444028	0.0860599	0.0195013	0.0576432	ergothioneine biosynthesis I (bacteria)
PWY-7315	-3.60255	-3.9752	-3.0303	1.00648	1.18533	0.817021	0.180364	0.0153455	0.0578179	0.0200077	0.0653467	dTDP-N-acetylthomosamine biosynthesis
PWY-7323	-2.10636	-1.86897	-2.56962	-0.543627	0.976921	-0.421225	0.317778	0.465618	0.614726	0.18257	0.273538	superpathway of GDP-mannose-derived O-antigen building blocks biosynthesis
PWY-7328	-2.55435	-2.75163	-1.72642	1.04851	1.20046	0.881052	0.202667	0.0205781	0.0618154	0.0289481	0.0820435	superpathway of UDP-glucose-derived O-antigen building blocks biosynthesis
PWY-7332	-5.67074	-4.32246	-6.71173	-1.7465	4.10914	-0.411659	0.293333	0.269997	0.392511	0.144307	0.223281	superpathway of UDP-N-acetylglucosamine-derived O-antigen building blocks biosynthesis
PWY-7371	-10.2996	-10.5299	-9.96458	0.705709	4.6542	0.139183	0.412889	0.706486	0.794248	0.554646	0.650028	1,4-dihydroxy-6-naphthoate biosynthesis II
PWY-7374	-12.4833	-11.7474	-13.7205	-1.82981	5.60673	-0.277533	0.373167	0.404928	0.518032	0.420503	0.514815	1,4-dihydroxy-6-naphthoate biosynthesis I
PWY-7376	-8.727	-9.25358	-8.24441	1.02304	5.2377	0.170969	0.411373	0.448686	0.579114	0.576272	0.671718	cob(II)yrinate a,c-diamide biosynthesis II (late cobalt incorporation)
PWY-7377	-4.00182	-4.44675	-3.53649	1.20936	1.1974	1.04158	0.126222	0.0037532	0.0267091	0.0041115	0.0282851	cob(II)yrinate a,c-diamide biosynthesis I (early cobalt insertion)
PWY-7392	-1.85358	-1.59024	-1.96488	-0.18399	1.06591	-0.212738	0.361778	0.880629	0.919984	0.360128	0.478213	taxadiene biosynthesis (engineered)
PWY-7400	-1.22051	-1.2323	-1.06143	0.117747	0.759843	0.108913	0.482896	0.9068	0.935009	0.885602	0.914747	L-arginine biosynthesis IV (archaebacteria)
PWY-7431	-8.73665	-8.85666	-8.50296	0.309821	3.6087	0.0828359	0.450022	0.789004	0.857666	0.761311	0.818959	aromatic biogenic amine degradation (bacteria)
PWY-7446	-4.92645	-5.94558	-4.42557	1.41986	1.56103	0.851003	0.198667	0.0246723	0.0620921	0.0305267	0.0847089	sulfoglycolysis
PWY-7456	-4.593	-3.17485	-6.07539	-2.2601	3.05971	-0.60249	0.261778	0.349846	0.476585	0.0814988	0.135514	mannan degradation
PWY-7539	-2.25878	-2.07625	-2.42495	-0.302646	0.913358	-0.305401	0.362061	0.623565	0.747499	0.348449	0.466635	6-hydroxymethyl-dihydropterin diphosphate biosynthesis III (Chlamydia)
PWY-7560	-2.22751	-1.95602	-2.34496	-0.201026	1.08469	-0.201162	0.369614	0.876655	0.917784	0.370447	0.487635	methylerythritol phosphate pathway II
PWY-7616	-13.9619	-15.0501	-12.5012	2.54939	4.42709	0.487628	0.272	0.226865	0.311506	0.160433	0.233477	methanol oxidation to carbon dioxide
PWY-7663	3.06059	3.11321	2.65323	-0.628752	0.883594	-0.703074	0.260329	0.0302785	0.0618958	0.0767494	0.129948	gondoate biosynthesis (anaerobic)
PWY-7664	-1.2785	-1.03392	-1.72698	-0.472165	1.0435	-0.391242	0.298667	0.30057	0.446351	0.174858	0.262928	oleate biosynthesis IV (anaerobic)
PWY-841	3.05114	3.11534	2.63394	-0.637826	0.9771	-0.70328	0.246113	0.029572	0.0618954	0.0710554	0.127923	superpathway of purine nucleotides de novo biosynthesis I
PWY-922	-0.542033	-0.775332	0.0446582	0.665517	0.896668	0.788561	0.189249	0.018993	0.0617365	0.0245471	0.0740797	mevalonate pathway I
PWY0-1061	-0.965615	-1.02558	-0.903535	0.108192	0.921006	0.122354	0.454465	0.691542	0.790807	0.764924	0.825981	superpathway of L-alanine biosynthesis
PWY0-1241	-3.99423	-4.28053	-3.68709	0.986708	1.16226	0.786121	0.193333	0.0198504	0.0612309	0.022663	0.0702634	ADP-L-glycero-&beta;-D-manno-heptose biosynthesis
PWY0-1261	-1.02681	-1.10537	-0.987586	0.50312	0.822036	0.546201	0.314527	0.0873548	0.148782	0.189656	0.2823	anhydromuropeptides recycling
PWY0-1277	-4.74085	-5.24062	-4.35742	0.874255	1.14286	0.703609	0.207908	0.0790841	0.135956	0.0297812	0.0837708	3-phenylpropanoate and 3-(3-hydroxyphenyl)propanoate degradation
PWY0-1296	2.83511	2.91475	2.4458	-0.640146	0.944273	-0.704889	0.247111	0.030924	0.0619297	0.0756775	0.131306	purine ribonucleosides degradation
PWY0-1297	2.83185	2.90831	2.43923	-0.646327	0.966083	-0.714004	0.255886	0.0308594	0.0619162	0.078506	0.133819	superpathway of purine deoxyribonucleosides degradation
PWY0-1298	2.82368	2.90326	2.43504	-0.658763	0.978227	-0.694608	0.265778	0.0315605	0.0620567	0.0844863	0.139621	superpathway of pyrimidine deoxyribonucleosides degradation
PWY0-1319	3.06566	3.12619	2.64414	-0.641239	0.974245	-0.713801	0.249667	0.0290791	0.0618952	0.0708459	0.127939	CDP-diacylglycerol biosynthesis II
PWY0-1338	-4.46405	-5.42034	-3.74674	1.55898	1.60106	0.931102	0.17681	0.0109079	0.0470265	0.0164704	0.0580779	polymyxin resistance
PWY0-1415	-3.68343	-4.41631	-2.93103	1.40558	1.22915	1.09447	0.128889	0.00308595	0.0241215	0.00392414	0.0276491	superpathway of heme biosynthesis from uroporphyrinogen-III
PWY0-1479	-2.8981	-3.05206	-2.51992	0.828016	1.16192	0.751373	0.223456	0.0269932	0.0620926	0.0410008	0.104585	tRNA processing
PWY0-1533	-4.88027	-5.39545	-4.72525	0.778227	1.33204	0.537882	0.269778	0.164884	0.264307	0.100545	0.164912	methylphosphonate degradation I
PWY0-1586	2.8879	2.94715	2.48456	-0.641443	0.939219	-0.715038	0.245778	0.028184	0.0618952	0.068477	0.127492	peptidoglycan maturation (meso-diaminopimelate containing)
PWY0-162	3.03435	3.09669	2.61673	-0.635556	0.975487	-0.682785	0.24789	0.029753	0.0618952	0.0722408	0.128145	superpathway of pyrimidine ribonucleotides de novo biosynthesis
PWY0-166	2.93227	3.00333	2.50955	-0.646655	0.948734	-0.713685	0.242222	0.0289164	0.0618952	0.0676889	0.127133	superpathway of pyrimidine deoxyribonucleotides de novo biosynthesis (E. coli)
PWY0-321	-5.82232	-7.22808	-4.79379	2.50868	1.51476	1.53431	0.0497557	0.000161347	0.00340521	0.000318171	0.00529788	phenylacetate degradation I (aerobic)
PWY0-41	-4.3545	-5.15494	-3.73111	1.28868	1.35811	0.886784	0.178587	0.0175776	0.0598438	0.0213239	0.0674788	allantoin degradation IV (anaerobic)
PWY0-42	-4.76769	-5.75139	-4.17669	1.49355	1.31147	1.02163	0.164889	0.00892898	0.0412997	0.0113385	0.0475657	2-methylcitrate cycle I
PWY0-781	-1.19728	-1.18175	-1.42853	-0.182992	0.758084	-0.179099	0.46024	0.957579	0.967555	0.827019	0.871748	aspartate superpathway
PWY0-845	-2.25083	-1.93359	-2.65719	0.0264319	1.17428	0.0230774	0.492	0.905426	0.934324	0.964338	0.972884	superpathway of pyridoxal 5'-phosphate biosynthesis and salvage
PWY0-862	-1.20385	-0.898424	-1.61905	-0.546032	0.925049	-0.568228	0.271435	0.1015	0.170168	0.0916772	0.149672	(5Z)-dodec-5-enoate biosynthesis
PWY1G-0	-13.5228	-15.0118	-11.1688	3.96635	4.95524	0.758572	0.185778	0.0630769	0.112269	0.0333616	0.0787951	mycothiol biosynthesis
PWY490-3	-6.86831	-6.53443	-7.63959	-0.841375	3.60835	-0.233086	0.375833	0.394944	0.543479	0.388755	0.503268	nitrate reduction VI (assimilatory)
PWY4FS-7	2.98749	3.04652	2.57484	-0.639337	0.940567	-0.726514	0.247111	0.0298808	0.0618955	0.0732155	0.128708	phosphatidylglycerol biosynthesis I (plastidic)
PWY4FS-8	2.98759	3.05213	2.57361	-0.637178	0.980163	-0.692331	0.246113	0.0298602	0.0618961	0.0729464	0.128632	phosphatidylglycerol biosynthesis II (non-plastidic)
PWYG-321	-1.28377	-1.05411	-1.77449	-0.500218	1.06175	-0.377234	0.336889	0.366106	0.519302	0.24239	0.347381	mycolate biosynthesis
PYRIDNUCSAL-PWY	-2.26296	-2.03874	-2.90336	-0.63542	1.2107	-0.474904	0.298978	0.339577	0.490852	0.155998	0.23968	NAD salvage pathway I
PYRIDNUCSYN-PWY	-1.96799	-1.80746	-2.18937	-0.273292	1.01642	-0.240194	0.396444	0.746149	0.831293	0.480342	0.592093	NAD biosynthesis I (from aspartate)
PYRIDOXSYN-PWY	-2.99239	-2.66733	-3.39588	-0.0997212	1.16602	-0.0962904	0.469125	0.945018	0.959332	0.90206	0.92674	pyridoxal 5'-phosphate biosynthesis I
REDCITCYC	-2.97961	-3.44692	-2.19224	1.18197	0.834502	1.41742	0.0635556	0.000460089	0.0064317	0.000604386	0.00843012	TCA cycle VIII (helicobacter)
RHAMCAT-PWY	-3.06307	-2.80022	-3.61437	-0.334525	0.999945	-0.292007	0.396268	0.576321	0.711369	0.463284	0.575765	L-rhamnose degradation I
RIBOSYN2-PWY	-1.90705	-1.71754	-1.93403	-0.0770914	1.04411	-0.0654425	0.452444	0.868505	0.913106	0.787809	0.841259	flavin biosynthesis I (bacteria and plants)
RUMP-PWY	-2.49813	-3.89461	-1.39339	2.3197	1.22771	1.84141	0.0204445	1.58437e-05	0.00215187	8.66007e-05	0.00288427	formaldehyde oxidation I
SALVADEHYPOX-PWY	-3.01824	-2.70124	-4.3122	-1.80223	2.23026	-0.763149	0.187111	0.0232276	0.0618948	0.0230311	0.0711251	adenosine nucleotides degradation II
SER-GLYSYN-PWY	-0.706154	-0.622228	-0.898363	-0.238899	0.786831	-0.271571	0.394491	0.567971	0.708014	0.482024	0.593583	superpathway of L-serine and glycine biosynthesis I
SO4ASSIM-PWY	-3.0253	-3.65719	-2.52676	1.11066	1.03618	1.08911	0.110173	0.00207009	0.0183651	0.00290952	0.0234866	sulfate reduction I (assimilatory)
SULFATE-CYS-PWY	-2.41151	-2.7009	-1.99409	0.69538	0.884612	0.799265	0.174145	0.0155378	0.0581479	0.0181781	0.0615131	superpathway of sulfate assimilation and cysteine biosynthesis
TCA	-2.00788	-1.96208	-2.03086	0.0964111	0.900008	0.096407	0.475344	0.512833	0.659119	0.863303	0.898204	TCA cycle I (prokaryotic)
TCA-GLYOX-BYPASS	-3.18462	-3.87857	-2.58993	0.982139	1.14468	1.06407	0.112	0.00395912	0.0276649	0.00327788	0.0248095	superpathway of glyoxylate bypass and TCA
TEICHOICACID-PWY	-2.87671	-3.2996	-2.67955	0.96403	1.43161	0.682363	0.24167	0.0322006	0.0639643	0.0703952	0.130006	teichoic acid (poly-glycerol) biosynthesis
THISYN-PWY	-2.66599	-2.38229	-2.88988	-0.311674	1.08468	-0.254356	0.376	0.728278	0.817983	0.366014	0.483014	superpathway of thiamin diphosphate biosynthesis I
THREOCAT-PWY	-3.75858	-4.92207	-2.93848	2.05057	1.44115	1.38747	0.0817778	0.000405546	0.00591276	0.00105666	0.0127182	superpathway of L-threonine metabolism
THRESYN-PWY	2.86025	2.92745	2.45629	-0.627146	0.958928	-0.690985	0.249223	0.0298947	0.061896	0.073913	0.128986	superpathway of L-threonine biosynthesis
TRNA-CHARGING-PWY	0.361449	0.759028	0.287044	-0.552713	0.737537	-0.5915	0.2239	0.235835	0.361662	0.049825	0.119385	tRNA charging
TRPSYN-PWY	-1.59588	-1.36816	-1.70972	-0.388584	0.880694	-0.31358	0.377778	0.372383	0.525309	0.387787	0.504055	L-tryptophan biosynthesis
TYRFUMCAT-PWY	-9.86418	-10.652	-9.42667	1.75094	5.28332	0.295507	0.361778	0.298972	0.423973	0.336509	0.447839	L-tyrosine degradation I
UBISYN-PWY	-3.94738	-4.86156	-3.36933	1.38025	1.33084	0.974964	0.15904	0.00666371	0.0353412	0.0118038	0.0485316	superpathway of ubiquinol-8 biosynthesis (prokaryotic)
UDPNAGSYN-PWY	2.8453	2.91518	2.44445	-0.634408	0.939888	-0.676209	0.256444	0.030819	0.061914	0.0752759	0.129569	UDP-N-acetyl-D-glucosamine biosynthesis I
VALDEG-PWY	-8.32607	-7.06807	-9.11556	-1.38109	3.88028	-0.297463	0.438667	0.694283	0.788209	0.682796	0.760385	L-valine degradation I
VALSYN-PWY	-0.81012	-0.722894	-0.94154	-0.157648	0.807657	-0.21203	0.429778	0.622495	0.747481	0.626449	0.716045	L-valine biosynthesis
