# Supplementary material for: Intranasal administration of Lactobacillus johnsonii attenuates hyperoxia-induced lung injury by modulating gut microbiota in neonatal mice
Source: J Biomed Sci. 2023 Jul 31;30:57. doi: 10.1186/s12929-023-00958-8 (PMC10388480; doi:10.1186/s12929-023-00958-8)
Supplement: Supplementary file 4 — Additional file 4: Excel file containing ALDEx2 output comparing intestinal metabolic pathways between O2 + NS and O2 + probiotic groups. [file 12929_2023_958_MOESM4_ESM.xlsx]

## Sheet: ALDEx2_picrust2_Pathway_results
Pathway	rab.all	rab.win.C:PNH	rab.win.D:PLH	diff.btw	diff.win	effect	overlap	we.ep	we.eBH	wi.ep	wi.eBH	description
PWY-4984	-1.75531	-0.34892	-3.24743	-2.14724	1.47093	-1.6045	0.0542223	7.19676e-05	0.00836928	0.000408322	0.018267	urea cycle
PWY-5863	-1.24796	-0.371356	-1.82937	-1.25294	0.842227	-1.57332	0.0497778	9.81016e-05	0.00836928	0.000281972	0.01787	superpathway of phylloquinol biosynthesis
PWY-5837	-1.42735	-0.526362	-2.01659	-1.27283	0.886314	-1.49785	0.046646	0.000112225	0.00836928	0.000298902	0.0178929	1,4-dihydroxy-2-naphthoate biosynthesis I
PWY-5897	-0.855836	0.0364242	-1.48268	-1.14236	0.879501	-1.47284	0.0764445	0.00019425	0.00839417	0.000856048	0.0184392	superpathway of menaquinol-11 biosynthesis
REDCITCYC	-0.886627	-0.117154	-1.48332	-1.4404	0.963214	-1.45077	0.0333334	0.00014884	0.00838291	0.000200481	0.0177936	TCA cycle VIII (helicobacter)
PWY-5899	-0.857214	0.0366305	-1.48178	-1.14531	0.889871	-1.44338	0.0711111	0.000196754	0.00839323	0.000853104	0.0184426	superpathway of menaquinol-13 biosynthesis
PWY-5898	-0.855811	0.0414786	-1.48249	-1.11437	0.886515	-1.43636	0.0697468	0.00019469	0.00839154	0.000854099	0.018438	superpathway of menaquinol-12 biosynthesis
PWY-5840	-0.772612	0.0604403	-1.39592	-1.10517	0.861506	-1.42875	0.0742222	0.000217201	0.0084312	0.000804391	0.0184298	superpathway of menaquinol-7 biosynthesis
PWY-7254	-1.00937	0.108725	-1.69212	-1.22558	1.03004	-1.40573	0.0751111	0.000231716	0.00851478	0.00094923	0.0184467	TCA cycle VII (acetate-producers)
PWY-5188	-1.46062	-0.30562	-1.98939	-1.18115	1.02433	-1.34082	0.0884052	0.000402486	0.00977326	0.00141506	0.0185148	tetrapyrrole biosynthesis I (from glutamate)
GLUTORN-PWY	-1.38642	-0.352598	-1.77328	-1.23084	1.02734	-1.33705	0.0884052	0.000395218	0.00973682	0.00149386	0.0185644	L-ornithine biosynthesis
ARGORNPROST-PWY	-2.03199	-1.10044	-3.03097	-1.39094	1.08261	-1.33571	0.0852954	0.000460356	0.0101445	0.00145056	0.018553	arginine, ornithine and proline interconversion
PWY-6891	-1.60737	-0.701496	-2.27852	-1.26716	1.0852	-1.33035	0.1004	0.000449699	0.0100741	0.00210176	0.0189591	thiazole biosynthesis II (Bacillus)
SO4ASSIM-PWY	-1.18577	-0.156073	-1.76618	-1.23776	0.974227	-1.32724	0.0893334	0.000380331	0.00968194	0.00145593	0.0185437	sulfate reduction I (assimilatory)
PWY-5189	-1.5236	-0.410895	-2.07208	-1.21111	1.01562	-1.32389	0.0839627	0.000330527	0.00944713	0.00121496	0.0184921	tetrapyrrole biosynthesis II (from glycine)
HEXITOLDEGSUPER-PWY	0.189063	0.503009	-0.427871	-0.894523	0.711537	-1.311	0.0786317	0.000665646	0.0116089	0.00101721	0.0184599	superpathway of hexitol degradation (bacteria)
SULFATE-CYS-PWY	-0.792015	0.1295	-1.32893	-1.09635	0.999315	-1.26841	0.106175	0.000762305	0.0118169	0.00257815	0.0189742	superpathway of sulfate assimilation and cysteine biosynthesis
PANTO-PWY	-0.801693	0.140279	-1.37359	-1.12172	0.960491	-1.26422	0.0871111	0.000638197	0.0115898	0.00126671	0.0184888	phosphopantothenate biosynthesis I
TCA	-0.846398	0.254057	-1.35623	-1.20534	1.04693	-1.24797	0.108444	0.000875985	0.0118745	0.00256264	0.0189736	TCA cycle I (prokaryotic)
PANTOSYN-PWY	-0.207152	0.340529	-0.749651	-0.961541	0.739597	-1.24786	0.0937361	0.00115556	0.0119786	0.00147005	0.0185591	pantothenate and coenzyme A biosynthesis I
PWY-5838	-0.957717	-0.322103	-1.51678	-0.951155	0.923071	-1.2408	0.111506	0.000950405	0.0118956	0.00306805	0.0189858	superpathway of menaquinol-8 biosynthesis I
ARGSYNBSUB-PWY	-0.308089	0.317805	-0.593791	-0.885294	0.748627	-1.23971	0.105333	0.000896136	0.011876	0.0028848	0.0189783	L-arginine biosynthesis II (acetyl cycle)
PWY-5265	0.234847	0.737335	-1.12885	-1.41392	1.33849	-1.23583	0.0852954	0.00130502	0.0121858	0.00119241	0.0184883	peptidoglycan biosynthesis II (staphylococci)
PWY-5345	-0.97615	-0.326163	-1.51454	-0.979206	0.889294	-1.23352	0.118667	0.000867393	0.01187	0.00384732	0.0189578	superpathway of L-methionine biosynthesis (by sulfhydrylation)
FERMENTATION-PWY	-0.00397912	0.612091	-0.532129	-0.919053	0.734171	-1.22941	0.100444	0.00111928	0.0119641	0.00237979	0.0188887	mixed acid fermentation
PWY-6703	-1.32657	-0.327215	-1.97839	-1.25892	1.02783	-1.22435	0.0964445	0.000973582	0.0118976	0.00173024	0.018641	preQ0 biosynthesis
TEICHOICACID-PWY	-0.514095	0.283517	-2.04421	-1.8497	1.38332	-1.22257	0.108396	0.00137183	0.012405	0.00255611	0.0188862	teichoic acid (poly-glycerol) biosynthesis
PWY-5896	-1.01507	-0.643459	-1.57649	-0.924111	0.790835	-1.22217	0.123056	0.00121634	0.0121001	0.00432397	0.0189858	superpathway of menaquinol-10 biosynthesis
HISTSYN-PWY	-1.16564	-0.174701	-1.57456	-1.21335	1.06215	-1.21776	0.116837	0.000894617	0.011879	0.00333309	0.0189835	L-histidine biosynthesis
GLYCOL-GLYOXDEG-PWY	-2.20432	-1.90506	-2.79302	-0.978494	0.80577	-1.2129	0.0568637	0.000933303	0.0118684	0.000485267	0.0181402	superpathway of glycol metabolism and degradation
PWY-6897	-1.28747	-0.314802	-1.8043	-1.23963	1.07468	-1.20843	0.0866667	0.00113181	0.0119605	0.00145056	0.018553	thiamin salvage II
PWY-5845	-1.01522	-0.630533	-1.58047	-0.91593	0.799329	-1.1954	0.124889	0.00122235	0.0121113	0.0043949	0.0189858	superpathway of menaquinol-9 biosynthesis
PWY-5850	-1.01533	-0.635763	-1.58152	-0.915842	0.804159	-1.19417	0.124	0.00121284	0.0120695	0.00432731	0.0189858	superpathway of menaquinol-6 biosynthesis I
ARGSYN-PWY	0.0154169	0.434399	-0.366896	-0.78098	0.750993	-1.1884	0.104889	0.00127565	0.0121533	0.00210894	0.0189735	L-arginine biosynthesis I (via L-ornithine)
PWY-6969	-0.845516	0.134871	-1.32922	-1.18051	1.03041	-1.18551	0.0986667	0.00126302	0.0121118	0.00210184	0.0189735	TCA cycle V (2-oxoglutarate:ferredoxin oxidoreductase)
PWY-5920	-2.0547	-1.84404	-3.0367	-1.15597	0.882453	-1.18455	0.131111	0.00244727	0.0171041	0.00589889	0.0189956	superpathway of heme biosynthesis from glycine
TRPSYN-PWY	-0.653806	0.201802	-1.04691	-1.08215	0.930494	-1.18152	0.11506	0.00122597	0.0120696	0.00359124	0.0189858	L-tryptophan biosynthesis
P23-PWY	-1.32203	-0.642644	-1.63702	-0.929947	0.821053	-1.17791	0.0715238	0.00103389	0.0119189	0.000911299	0.0184363	reductive TCA cycle I
PWY-3781	-0.50492	0.315565	-1.59279	-1.50431	1.4182	-1.13684	0.123501	0.00276211	0.0177287	0.0040026	0.0189858	aerobic respiration I (cytochrome c)
PWY-5861	-0.588099	-0.306201	-1.2306	-0.737992	0.708567	-1.13586	0.11506	0.0019035	0.0153604	0.00357851	0.0189858	superpathway of demethylmenaquinol-8 biosynthesis
PWY-5103	-0.402115	0.362649	-0.771979	-1.04149	0.871894	-1.13419	0.124	0.00197051	0.0157228	0.00422131	0.0189858	L-isoleucine biosynthesis III
RIBOSYN2-PWY	-0.636556	0.072421	-1.14578	-1.08892	0.864695	-1.13154	0.110618	0.00207949	0.0161774	0.00296287	0.0189812	flavin biosynthesis I (bacteria and plants)
HEME-BIOSYNTHESIS-II	-1.28452	-0.543137	-2.11711	-1.19047	1.0766	-1.12908	0.106222	0.00250797	0.0172749	0.00298772	0.0189858	heme biosynthesis I (aerobic)
PWY-7539	-1.22222	-0.254943	-1.73498	-1.27441	1.11268	-1.12485	0.0875167	0.00232551	0.0169001	0.00149477	0.0185955	6-hydroxymethyl-dihydropterin diphosphate biosynthesis III (Chlamydia)
PWY-5022	-0.857306	-0.0442643	-2.32912	-1.54499	1.61252	-1.12177	0.145269	0.00256547	0.0174011	0.0056662	0.0189858	4-aminobutanoate degradation V
PWY-7242	-1.11176	-0.299594	-1.64381	-1.14521	1.07881	-1.11118	0.124	0.00166116	0.0140458	0.00413289	0.0189858	D-fructuronate degradation
PWY-6700	-0.361527	0.231613	-0.794982	-1.00173	0.917373	-1.09375	0.132444	0.00311761	0.0183959	0.0057234	0.0190052	queuosine biosynthesis
P461-PWY	0.0349979	0.616956	-0.362297	-0.778852	0.693199	-1.09305	0.11817	0.00413121	0.0204893	0.00370885	0.0189832	hexitol fermentation to lactate, formate, ethanol and acetate
HSERMETANA-PWY	-1.58681	-0.750395	-2.02134	-1.03211	0.974467	-1.08104	0.123111	0.00278909	0.0177689	0.00430834	0.0189858	L-methionine biosynthesis III
BRANCHED-CHAIN-AA-SYN-PWY	-0.10987	0.501266	-0.464566	-0.897701	0.809817	-1.07187	0.126667	0.00249036	0.01724	0.00456295	0.0189858	superpathway of branched amino acid biosynthesis
PWY-5918	-1.50715	-0.929079	-2.10622	-1.01027	1.05035	-1.07102	0.139111	0.00246417	0.0171753	0.00756241	0.0189858	superpathay of heme biosynthesis from glutamate
PWY-6612	-0.158548	0.409324	-0.502137	-0.917722	0.808965	-1.07024	0.1506	0.00421318	0.0206445	0.00763091	0.0190053	superpathway of tetrahydrofolate biosynthesis
VALSYN-PWY	0.107583	0.625898	-0.302883	-0.808424	0.812404	-1.06329	0.139111	0.00342919	0.0191186	0.00758834	0.0204987	L-valine biosynthesis
PWY-7111	0.149775	0.81926	-0.27953	-0.854533	0.902506	-1.0609	0.151556	0.0029896	0.0181382	0.00856853	0.0210634	pyruvate fermentation to isobutanol (engineered)
PWY-6147	-1.15796	-0.193468	-1.55173	-1.22794	1.0883	-1.05719	0.0995556	0.00319945	0.0185874	0.0022614	0.0189764	6-hydroxymethyl-dihydropterin diphosphate biosynthesis I
P562-PWY	-2.56785	-1.88226	-2.91127	-1.37239	1.21118	-1.056	0.135495	0.0041596	0.0203053	0.00541813	0.0189841	myo-inositol degradation I
HOMOSER-METSYN-PWY	-0.484763	0.0973617	-1.02609	-0.870864	1.03025	-1.04745	0.126222	0.00268621	0.0175761	0.00447301	0.0190404	L-methionine biosynthesis I
PWY-7199	-0.310796	0.223642	-0.614748	-0.960174	0.87104	-1.04685	0.122667	0.00540258	0.0208744	0.00416285	0.0189858	pyrimidine deoxyribonucleosides salvage
HEMESYN2-PWY	-0.448764	0.208055	-1.09005	-0.816035	1.07063	-1.04615	0.129333	0.00440127	0.0207766	0.0060068	0.0189858	heme biosynthesis II (anaerobic)
P42-PWY	-0.542254	0.052008	-0.917793	-1.10197	1.0083	-1.04304	0.092	0.00491515	0.0208738	0.00145056	0.018553	incomplete reductive TCA cycle
GLUCUROCAT-PWY	-1.57663	-1.01691	-2.23213	-0.9782	0.985407	-1.03662	0.104398	0.00280262	0.017771	0.00257767	0.0189508	superpathway of &beta;-D-glucuronide and D-glucuronate degradation
PWY-6901	0.567415	0.746445	0.21145	-0.463422	0.488651	-1.03556	0.16215	0.00253666	0.0173001	0.012114	0.0276357	superpathway of glucose and xylose degradation
PWY-7400	-0.0301933	0.324586	-0.436058	-0.7162	0.734974	-1.03372	0.145778	0.00342178	0.0191067	0.00728121	0.019856	L-arginine biosynthesis IV (archaebacteria)
PWY-5154	-0.66356	-0.237176	-1.1721	-0.702611	0.906103	-1.02852	0.119556	0.00417023	0.0204752	0.00422031	0.0190403	L-arginine biosynthesis III (via N-acetyl-L-citrulline)
PWY-1861	-0.532076	0.246247	-0.865513	-1.00491	0.928944	-1.02852	0.127055	0.00585492	0.0208748	0.00571296	0.0189858	formaldehyde assimilation II (RuMP Cycle)
ILEUSYN-PWY	0.106813	0.626445	-0.304298	-0.802093	0.829058	-1.02523	0.140444	0.00343719	0.0191507	0.00768525	0.020454	L-isoleucine biosynthesis I (from threonine)
PWY-5101	0.129349	0.707184	-0.299736	-0.828645	0.886382	-1.01795	0.141778	0.00325214	0.0186783	0.00852134	0.0211641	L-isoleucine biosynthesis II
P105-PWY	-1.03698	-0.469659	-1.49675	-0.900846	0.912381	-1.01086	0.138161	0.00418938	0.020552	0.00567235	0.0189858	TCA cycle IV (2-oxoglutarate decarboxylase)
MET-SAM-PWY	0.338036	0.57415	-0.0348829	-0.673268	0.713808	-1.00356	0.135495	0.0050083	0.0208723	0.00616779	0.0194905	superpathway of S-adenosyl-L-methionine biosynthesis
TCA-GLYOX-BYPASS	-1.26671	-1.06261	-1.93903	-0.805407	0.824114	-0.987952	0.108444	0.00620644	0.0208748	0.00300682	0.0189797	superpathway of glyoxylate bypass and TCA
COMPLETE-ARO-PWY	-0.563947	0.199415	-0.995051	-0.965963	1.01934	-0.981989	0.149267	0.00506746	0.0208713	0.00851714	0.0207354	superpathway of aromatic amino acid biosynthesis
GALACTUROCAT-PWY	-1.58462	-1.18101	-2.3681	-0.989882	1.01138	-0.981792	0.143492	0.00414025	0.0204716	0.00802304	0.0206563	D-galacturonate degradation I
GALACT-GLUCUROCAT-PWY	-1.86378	-1.37898	-2.60551	-1.00929	1.06736	-0.979724	0.139494	0.00328548	0.0188194	0.00699119	0.0190413	superpathway of hexuronide and hexuronate degradation
ARO-PWY	-0.741241	0.0842743	-1.1779	-1.00523	1.08761	-0.977592	0.148823	0.00490632	0.0208694	0.00849367	0.0206746	chorismate biosynthesis I
HISDEG-PWY	-1.4657	-0.609974	-2.05361	-1.11981	1.08637	-0.972292	0.175111	0.00915559	0.0220671	0.0174074	0.0373756	L-histidine degradation I
PWY-6629	-1.12833	-0.749485	-1.63415	-0.806724	0.983094	-0.971257	0.135111	0.00501521	0.0208563	0.00628656	0.0194067	superpathway of L-tryptophan biosynthesis
PWY-3001	0.348353	0.688192	0.128446	-0.655374	0.672047	-0.967089	0.14438	0.005984	0.0208748	0.00823161	0.0209094	superpathway of L-isoleucine biosynthesis I
FOLSYN-PWY	0.268046	0.59158	0.0220464	-0.722899	0.716905	-0.960545	0.143492	0.00752423	0.0208862	0.00756539	0.0190378	superpathway of tetrahydrofolate biosynthesis and salvage
PWY-6163	-0.767364	0.0608279	-1.20858	-0.990571	1.14418	-0.943965	0.150155	0.00588303	0.0208748	0.00821984	0.0201295	chorismate biosynthesis from 3-dehydroquinate
PENTOSE-P-PWY	0.341445	0.672429	-0.034879	-0.591102	0.610164	-0.942714	0.141715	0.00708771	0.0208786	0.00760917	0.0189858	pentose phosphate pathway
PWY-5862	-1.0631	-0.584863	-1.32493	-0.732817	0.767067	-0.942278	0.133778	0.00939663	0.0225603	0.00634826	0.0192544	superpathway of demethylmenaquinol-9 biosynthesis
PWY-7237	-1.63543	-0.8821	-2.06893	-1.237	1.2122	-0.938411	0.197333	0.00890178	0.0218533	0.023722	0.0495319	myo-, chiro- and scillo-inositol degradation
PWY-5304	-2.96156	-2.21582	-4.2666	-1.42206	1.65478	-0.931691	0.170222	0.0071401	0.0208963	0.014179	0.0314445	superpathway of sulfur oxidation (Acidianus ambivalens)
PWY-6628	-1.01401	-0.324115	-1.42289	-0.926075	1.01621	-0.929742	0.157778	0.00596083	0.0208748	0.00961857	0.0228896	superpathway of L-phenylalanine biosynthesis
PWY-6630	-1.0343	-0.338716	-1.44563	-0.881225	1.02057	-0.925359	0.151488	0.005268	0.0208744	0.0091136	0.0219757	superpathway of L-tyrosine biosynthesis
PWY-5860	-1.06198	-0.593134	-1.32729	-0.733369	0.771169	-0.917221	0.135556	0.00937639	0.022537	0.00628721	0.0191773	superpathway of demethylmenaquinol-6 biosynthesis I
PYRIDNUCSYN-PWY	-1.18057	-0.370731	-1.35805	-0.951627	1.01023	-0.90515	0.177255	0.0111937	0.0260012	0.0171018	0.0368249	NAD biosynthesis I (from aspartate)
P125-PWY	-2.56298	-2.03439	-3.95664	-1.47489	1.72653	-0.889685	0.182667	0.00868292	0.021648	0.0166762	0.0360059	superpathway of (R,R)-butanediol biosynthesis
PWY-5121	-0.807718	-0.130759	-1.01498	-0.854225	0.860559	-0.885347	0.166148	0.0160008	0.0349476	0.0132142	0.0296693	superpathway of geranylgeranyl diphosphate biosynthesis II (via MEP)
PWY-7560	-1.28819	-0.525156	-1.52521	-0.95921	1.01113	-0.881399	0.161706	0.0124173	0.0284276	0.0127253	0.0287108	methylerythritol phosphate pathway II
GLYCOLYSIS-TCA-GLYOX-BYPASS	-0.65421	-0.559347	-1.27729	-0.646271	0.755875	-0.879195	0.149333	0.012187	0.0279592	0.00975912	0.0231086	superpathway of glycolysis, pyruvate dehydrogenase, TCA, and glyoxylate bypass
RUMP-PWY	-0.259592	0.158695	-0.75808	-0.833744	0.92491	-0.871929	0.151556	0.0148027	0.0327602	0.0106943	0.0249478	formaldehyde oxidation I
NONMEVIPP-PWY	-1.28753	-0.522806	-1.52555	-0.946231	1.01345	-0.854219	0.166667	0.0123538	0.0283046	0.0125946	0.028495	methylerythritol phosphate pathway I
SER-GLYSYN-PWY	0.114863	0.314445	-0.278506	-0.606315	0.685188	-0.834512	0.187472	0.0137205	0.0308257	0.0221651	0.0464899	superpathway of L-serine and glycine biosynthesis I
PWY-7392	-0.916881	-0.389684	-1.1501	-0.784635	0.847301	-0.824743	0.163927	0.0194245	0.0412514	0.0127937	0.0288522	taxadiene biosynthesis (engineered)
PWY0-1261	0.182852	0.368145	-0.255705	-0.404943	0.563839	-0.809937	0.180364	0.0170065	0.0368073	0.0184374	0.0393441	anhydromuropeptides recycling
PWY-6396	-1.23716	-0.887222	-2.58313	-1.16933	1.6005	-0.805019	0.178143	0.0178843	0.0384147	0.0174491	0.037475	superpathway of 2,3-butanediol biosynthesis
PWY-5182	-3.00006	-2.41806	-3.14314	-0.996499	1.02508	-0.800525	0.172812	0.0145535	0.032317	0.015869	0.0346257	toluene degradation II (aerobic) (via 4-methylcatechol)
PWY-5180	-3.00075	-2.42966	-3.14484	-0.987355	1.02102	-0.800167	0.179032	0.0147889	0.032757	0.0159072	0.0347061	toluene degradation I (aerobic) (via o-cresol)
PWY-6470	0.398987	0.743817	0.120985	-0.799971	1.03063	-0.79432	0.184889	0.0191266	0.0406811	0.0195931	0.0415594	peptidoglycan biosynthesis V (&beta;-lactam resistance)
CALVIN-PWY	0.777691	0.900261	0.468666	-0.459744	0.508825	-0.778663	0.209333	0.0280921	0.057828	0.0349867	0.0703991	Calvin-Benson-Bassham cycle
FAO-PWY	-1.23881	-0.730398	-1.46324	-0.755237	0.940342	-0.770475	0.180889	0.0140455	0.0313933	0.0183865	0.0393129	fatty acid &beta;-oxidation I
ALL-CHORISMATE-PWY	-1.36682	-1.17179	-1.90512	-0.689335	0.883278	-0.752162	0.190582	0.0177178	0.0381082	0.027752	0.0569309	superpathway of chorismate metabolism
PWY-5347	-0.325994	-0.205905	-0.87715	-0.603734	0.765506	-0.751999	0.216889	0.0260507	0.0539936	0.0381467	0.0758213	superpathway of L-methionine biosynthesis (transsulfuration)
PWY-6892	-1.43243	-1.22597	-1.97169	-0.774653	1.09237	-0.733895	0.175478	0.0222257	0.0466005	0.0158797	0.0345511	thiazole biosynthesis I (E. coli)
PWY-6895	-1.66191	-1.4722	-2.20111	-0.720936	1.03642	-0.694749	0.196444	0.0333918	0.0673931	0.0281035	0.0576327	superpathway of thiamin diphosphate biosynthesis II
NONOXIPENT-PWY	0.313956	0.88039	-0.0124836	-0.474341	0.947972	-0.690846	0.213778	0.0362825	0.0724593	0.0353941	0.0710853	pentose phosphate pathway (non-oxidative branch)
ANAEROFRUCAT-PWY	1.27159	1.44067	1.0705	-0.330874	0.412093	-0.689365	0.239005	0.111349	0.186134	0.0571206	0.106846	homolactic fermentation
METHGLYUT-PWY	-5.89962	-4.94261	-6.34614	-1.99759	2.83261	-0.68064	0.194667	0.0248654	0.0516548	0.0295447	0.0598676	superpathway of methylglyoxal degradation
PWY-5415	-3.33675	-3.12794	-3.47761	-0.572669	0.935955	-0.670978	0.216889	0.0394606	0.0776683	0.0417996	0.0807886	catechol degradation I (meta-cleavage pathway)
PWY-5913	-1.29103	-0.949904	-1.90315	-0.773335	1.09441	-0.659552	0.214571	0.0369943	0.0736091	0.0409851	0.0807519	TCA cycle VI (obligate autotrophs)
PWY0-1415	-1.58827	-1.54573	-2.29349	-0.717916	0.906072	-0.647629	0.277333	0.0449023	0.0869563	0.104164	0.17253	superpathway of heme biosynthesis from uroporphyrinogen-III
FASYN-INITIAL-PWY	-1.39427	-0.998187	-1.72266	-0.636719	0.985991	-0.645701	0.230222	0.0293893	0.0601991	0.0479406	0.0920806	superpathway of fatty acid biosynthesis initiation (E. coli)
FUCCAT-PWY	-2.25168	-1.97417	-2.63041	-0.621258	0.976105	-0.631671	0.249667	0.0388036	0.0766779	0.0691076	0.124974	fucose degradation
ARG+POLYAMINE-SYN	-1.54105	-1.18841	-1.88178	-0.546055	0.844743	-0.615157	0.238222	0.0481278	0.0922188	0.063113	0.11612	superpathway of arginine and polyamine biosynthesis
GLYOXYLATE-BYPASS	-1.95116	-1.91049	-2.52009	-0.57767	0.955834	-0.615002	0.241333	0.045932	0.0886441	0.0631995	0.115992	glyoxylate cycle
PWY-6507	-2.31405	-1.77798	-2.57158	-0.660875	1.19193	-0.601524	0.230564	0.0332315	0.0671099	0.0479034	0.0918429	4-deoxy-L-threo-hex-4-enopyranuronate degradation
PWY-5989	-1.17322	-0.794765	-1.37896	-0.556421	0.953643	-0.599128	0.258222	0.039873	0.0784992	0.075348	0.134346	stearate biosynthesis II (bacteria and plants)
PWY0-862	-0.559826	-0.323417	-1.0009	-0.668678	0.971155	-0.597027	0.252777	0.0558717	0.104232	0.068156	0.12371	(5Z)-dodec-5-enoate biosynthesis
FUC-RHAMCAT-PWY	-2.25465	-1.8806	-2.60193	-0.581893	1.09525	-0.573094	0.268889	0.0440999	0.0855755	0.0957828	0.161352	superpathway of fucose and rhamnose degradation
PWYG-321	-0.713184	-0.505537	-0.969302	-0.530997	0.93425	-0.571815	0.278987	0.056258	0.104687	0.114017	0.185351	mycolate biosynthesis
PWY-7664	-0.642295	-0.443018	-0.959203	-0.51211	0.933066	-0.56493	0.266548	0.0559498	0.104297	0.0988314	0.166215	oleate biosynthesis IV (anaerobic)
PWY0-41	-2.85407	-2.39414	-3.10009	-0.661697	1.22201	-0.562951	0.228889	0.0545622	0.102113	0.0550912	0.103295	allantoin degradation IV (anaerobic)
PWY-6282	-0.931204	-0.698591	-1.17101	-0.554536	0.995114	-0.561173	0.279111	0.0539321	0.101397	0.111233	0.181804	palmitoleate biosynthesis I (from (5Z)-dodec-5-enoate)
THISYN-PWY	-1.71917	-1.48056	-2.05575	-0.640808	1.12944	-0.552935	0.235111	0.0680342	0.120503	0.0509518	0.096907	superpathway of thiamin diphosphate biosynthesis I
PWY-6353	-2.58835	-1.78207	-2.90808	-1.17381	2.29659	-0.550403	0.228	0.0592098	0.108754	0.0518329	0.0983169	purine nucleotides degradation II (aerobic)
PWY-7200	0.947248	1.16073	0.854029	-0.360109	0.611319	-0.542873	0.258222	0.194786	0.279415	0.0833783	0.14567	superpathway of pyrimidine deoxyribonucleoside salvage
PWY-5705	-3.07561	-2.70896	-3.36718	-0.652071	1.23329	-0.537824	0.219902	0.0609992	0.111066	0.0493284	0.0939849	allantoin degradation to glyoxylate III
PWY-5971	-0.316339	-0.132098	-0.518289	-0.437584	0.826009	-0.536115	0.278667	0.0634352	0.114338	0.121058	0.194426	palmitate biosynthesis II (bacteria and plants)
PWY-6588	-4.13463	-3.41174	-5.3213	-1.63184	3.20943	-0.534777	0.261333	0.0651356	0.116655	0.0843388	0.146522	pyruvate fermentation to acetone
PWY-7003	-2.61804	-1.97946	-3.80878	-1.35531	2.69489	-0.525303	0.256	0.0740443	0.129006	0.0795905	0.140143	glycerol degradation to butanol
PWY0-1533	-3.56546	-3.50373	-3.99808	-0.574707	1.10456	-0.518589	0.250111	0.0636737	0.114712	0.0726893	0.128655	methylphosphonate degradation I
ORNARGDEG-PWY	-2.7046	-2.58239	-3.08829	-0.533995	1.12831	-0.51794	0.231111	0.0668967	0.119072	0.051745	0.0978271	superpathway of L-arginine and L-ornithine degradation
PWY-5484	1.5037	1.64242	1.43293	-0.203542	0.336209	-0.51629	0.270222	0.388988	0.479463	0.0936433	0.159654	glycolysis II (from fructose 6-phosphate)
ARGDEG-PWY	-2.70408	-2.58145	-3.08824	-0.544111	1.12521	-0.513978	0.23012	0.0665126	0.118564	0.0524646	0.0990926	superpathway of L-arginine, putrescine, and 4-aminobutanoate degradation
BIOTIN-BIOSYNTHESIS-PWY	-1.40372	-1.06011	-1.69582	-0.476902	1.02018	-0.512566	0.251556	0.0627597	0.113509	0.077237	0.137124	biotin biosynthesis I
RHAMCAT-PWY	-2.45282	-2.09552	-2.85827	-0.571658	1.1754	-0.496038	0.278099	0.0633623	0.114278	0.112424	0.183209	L-rhamnose degradation I
P4-PWY	-0.279738	-0.13945	-0.73164	-0.331497	0.731557	-0.487404	0.266992	0.104536	0.176191	0.102893	0.170881	superpathway of L-lysine, L-threonine and L-methionine biosynthesis I
POLYAMSYN-PWY	-2.24884	-1.9764	-2.52089	-0.520029	0.999797	-0.484156	0.279556	0.0971873	0.164992	0.129387	0.204968	superpathway of polyamine biosynthesis I
GLYCOLYSIS	1.45409	1.58587	1.41098	-0.18473	0.320605	-0.483943	0.270546	0.432361	0.520184	0.094972	0.161448	glycolysis I (from glucose 6-phosphate)
SALVADEHYPOX-PWY	-3.28578	-2.38931	-3.56849	-1.42756	2.82217	-0.480805	0.257219	0.0664201	0.118294	0.0851179	0.147731	adenosine nucleotides degradation II
PWY-6608	-2.40266	-2.03218	-2.69913	-0.677193	1.63438	-0.475963	0.285207	0.0857362	0.147152	0.121927	0.195543	guanosine nucleotides degradation III
PWY-6519	-1.20128	-0.943601	-1.51199	-0.440943	0.99876	-0.473052	0.272768	0.0738864	0.128814	0.105984	0.175113	8-amino-7-oxononanoate biosynthesis I
PWY-922	0.800156	0.936715	0.573596	-0.516343	0.637223	-0.467882	0.229676	0.359578	0.453075	0.0534195	0.101271	mevalonate pathway I
PWY0-781	-0.397682	-0.198496	-0.799948	-0.309614	0.745218	-0.467038	0.282667	0.150676	0.234358	0.112897	0.183798	aspartate superpathway
PWY-6876	-11.1962	-10.4687	-12.2531	-2.33304	4.52969	-0.465906	0.291556	0.124102	0.193769	0.163689	0.240816	isopropanol biosynthesis
GLYCOLYSIS-E-D	-0.331099	-0.235384	-0.584871	-0.35133	0.786798	-0.441689	0.287428	0.137369	0.220441	0.13949	0.217784	superpathway of glycolysis and Entner-Doudoroff
PWY-1269	-2.1442	-1.83382	-2.32092	-0.538806	1.20096	-0.425152	0.300755	0.144241	0.227675	0.161273	0.244484	CMP-3-deoxy-D-manno-octulosonate biosynthesis I
PWY-5104	-1.02584	-0.855574	-1.09819	-0.521354	1.0803	-0.42115	0.317333	0.151972	0.235551	0.198353	0.288321	L-isoleucine biosynthesis IV
PWY-6690	-4.05128	-3.93235	-4.41963	-0.508694	1.13371	-0.419819	0.257778	0.114828	0.190269	0.0885509	0.151506	cinnamate and 3-hydroxycinnamate degradation to 2-oxopent-4-enoate
PYRIDOXSYN-PWY	-2.30854	-1.96048	-2.6457	-0.48027	1.08756	-0.419806	0.297645	0.113571	0.189192	0.152513	0.233662	pyridoxal 5'-phosphate biosynthesis I
HCAMHPDEG-PWY	-4.05162	-3.93148	-4.42099	-0.505085	1.14321	-0.413046	0.262994	0.11594	0.191826	0.0885873	0.151594	3-phenylpropanoate and 3-(3-hydroxyphenyl)propanoate degradation to 2-oxopent-4-enoate
PWY0-1061	-0.14428	0.181269	-0.296492	-0.356324	0.821397	-0.40737	0.334518	0.207027	0.291934	0.243171	0.335912	superpathway of L-alanine biosynthesis
PWY-5005	-7.14676	-6.64144	-8.19076	-1.11958	3.20187	-0.403039	0.318222	0.202863	0.288225	0.203513	0.290701	biotin biosynthesis II
PWY0-1277	-3.49067	-3.4332	-3.75856	-0.437907	0.983267	-0.389834	0.295556	0.120442	0.198149	0.142227	0.219488	3-phenylpropanoate and 3-(3-hydroxyphenyl)propanoate degradation
ECASYN-PWY	-2.30055	-2.04001	-2.52864	-0.44432	1.21252	-0.387947	0.30653	0.13949	0.222356	0.171145	0.255567	enterobacterial common antigen biosynthesis
PWY0-845	-1.58368	-1.25456	-1.92527	-0.396437	1.02255	-0.387562	0.316444	0.152613	0.236174	0.20114	0.290519	superpathway of pyridoxal 5'-phosphate biosynthesis and salvage
PWY-5695	0.00323936	0.173929	-0.330353	-0.349068	0.86679	-0.387122	0.332444	0.239209	0.326377	0.245995	0.338756	urate biosynthesis/inosine 5'-phosphate degradation
PWY0-1241	-2.62981	-2.40784	-2.96937	-0.401438	1.03721	-0.386423	0.318222	0.154799	0.238282	0.209963	0.299998	ADP-L-glycero-&beta;-D-manno-heptose biosynthesis
PWY0-1479	-1.53664	-1.44037	-1.79217	-0.392216	0.902623	-0.380401	0.311556	0.173707	0.257831	0.191561	0.279285	tRNA processing
PWY-7315	-2.23564	-1.9288	-2.42931	-0.405744	1.05237	-0.377965	0.288444	0.185997	0.270387	0.147212	0.227186	dTDP-N-acetylthomosamine biosynthesis
GALACTARDEG-PWY	-2.77141	-2.59651	-3.07754	-0.485516	1.29781	-0.377208	0.285207	0.135736	0.218198	0.135403	0.212193	D-galactarate degradation I
KDO-NAGLIPASYN-PWY	-2.1005	-1.9006	-2.50374	-0.424114	1.11908	-0.372939	0.332889	0.154584	0.238233	0.228587	0.320551	superpathway of (Kdo)2-lipid A biosynthesis
PWY-7456	-4.97405	-4.49202	-5.10089	-0.98298	2.6907	-0.370923	0.340444	0.223602	0.309705	0.256823	0.350283	mannan degradation
GLUCARGALACTSUPER-PWY	-2.77176	-2.59688	-3.07834	-0.450007	1.29032	-0.368664	0.290667	0.136446	0.218891	0.137576	0.214844	superpathway of D-glucarate and D-galactarate degradation
GLUCARDEG-PWY	-2.78334	-2.60857	-3.08193	-0.459831	1.31999	-0.368413	0.3	0.14021	0.223238	0.147951	0.228078	D-glucarate degradation I
NAD-BIOSYNTHESIS-II	-2.54265	-2.29259	-2.71235	-0.415506	1.13726	-0.367594	0.292759	0.139113	0.2219	0.15085	0.231943	NAD salvage pathway II
PWY-5910	1.13764	1.21249	0.877043	-0.332208	0.60042	-0.361685	0.30653	0.688932	0.764648	0.175275	0.262149	superpathway of geranylgeranyldiphosphate biosynthesis I (via mevalonate)
PPGPPMET-PWY	-1.43508	-1.32972	-1.67447	-0.405816	1.02305	-0.361071	0.333778	0.199029	0.283711	0.246272	0.33932	ppGpp biosynthesis
PWY-5028	-9.99335	-9.45473	-10.3817	-0.934059	2.35056	-0.360956	0.346068	0.221974	0.30437	0.299586	0.388859	L-histidine degradation II
KETOGLUCONMET-PWY	-2.50374	-2.33823	-2.79442	-0.443311	1.2552	-0.355577	0.322667	0.161718	0.245419	0.205752	0.294912	ketogluconate metabolism
PWY-5857	-2.41663	-2.21635	-2.67431	-0.424799	1.06085	-0.348783	0.331853	0.174263	0.258179	0.24264	0.335015	ubiquinol-10 biosynthesis (prokaryotic)
PWY-6749	-7.75995	-7.11031	-7.85965	-1.11892	2.97775	-0.345928	0.348444	0.205348	0.290808	0.307796	0.402787	CMP-legionaminate biosynthesis I
PWY-6467	-1.86451	-1.74806	-2.21711	-0.437008	1.22807	-0.344929	0.334667	0.212061	0.297364	0.268215	0.36222	Kdo transfer to lipid IVA III (Chlamydia)
PWY-5856	-2.41544	-2.21275	-2.67472	-0.416789	1.04198	-0.344112	0.332741	0.17444	0.258384	0.2409	0.333051	ubiquinol-9 biosynthesis (prokaryotic)
PWY-6708	-2.41621	-2.21432	-2.67076	-0.420556	1.05357	-0.34089	0.332	0.175003	0.258925	0.241879	0.334052	ubiquinol-8 biosynthesis (prokaryotic)
PWY-7446	-3.55022	-3.44086	-3.8226	-0.427949	1.31554	-0.340856	0.287428	0.138328	0.220559	0.12313	0.196148	sulfoglycolysis
PWY-5505	-1.24397	-0.839109	-1.35636	-0.452942	1.08846	-0.33905	0.315415	0.384829	0.475483	0.207112	0.297588	L-glutamate and L-glutamine biosynthesis
UBISYN-PWY	-2.39192	-2.20483	-2.66823	-0.405064	1.07199	-0.338228	0.341778	0.183795	0.268098	0.255	0.348009	superpathway of ubiquinol-8 biosynthesis (prokaryotic)
PWY-6269	-2.28811	-2.14773	-2.41058	-0.415606	1.1795	-0.337715	0.334222	0.149822	0.233409	0.246065	0.338706	adenosylcobalamin salvage from cobinamide II
NAGLIPASYN-PWY	-2.24705	-1.97563	-2.35238	-0.47728	1.22127	-0.337249	0.335406	0.198573	0.2833	0.246461	0.339222	lipid IVA biosynthesis
PWY-5509	-2.29783	-2.16615	-2.41969	-0.406245	1.1815	-0.336555	0.334518	0.154059	0.237719	0.246684	0.33941	adenosylcobalamin biosynthesis from cobyrinate a,c-diamide I
COBALSYN-PWY	-2.24989	-1.98946	-2.28687	-0.377265	1.1649	-0.335831	0.334667	0.157062	0.240727	0.277947	0.372922	adenosylcobalamin salvage from cobinamide I
3-HYDROXYPHENYLACETATE-DEGRADATION-PWY	-2.73705	-2.54543	-2.96698	-0.394122	1.18007	-0.335063	0.330076	0.209612	0.294945	0.241832	0.334366	4-hydroxyphenylacetate degradation
PWY-5855	-2.41806	-2.21637	-2.67306	-0.411134	1.04374	-0.327414	0.336739	0.175276	0.259382	0.240703	0.332892	ubiquinol-7 biosynthesis (prokaryotic)
P164-PWY	-4.24544	-3.83019	-4.89082	-1.09561	2.92825	-0.327056	0.314667	0.168459	0.252414	0.180651	0.268025	purine nucleobases degradation I (anaerobic)
PWY0-42	-3.35475	-3.17561	-3.516	-0.361312	1.08139	-0.324449	0.292889	0.18319	0.26743	0.147953	0.227654	2-methylcitrate cycle I
PWY-7374	-10.1383	-9.4087	-11.5499	-1.77943	4.89336	-0.318101	0.361778	0.329089	0.414012	0.363791	0.456435	1,4-dihydroxy-6-naphthoate biosynthesis I
CENTFERM-PWY	-3.84429	-3.72515	-5.09952	-1.11484	2.28798	-0.312419	0.377166	0.244944	0.332169	0.398059	0.49481	pyruvate fermentation to butanoate
PWY-5747	-3.30731	-3.12769	-3.43191	-0.355512	1.04521	-0.310285	0.304309	0.189015	0.273466	0.17104	0.255114	2-methylcitrate cycle II
PWY-6572	-6.80944	-6.57089	-6.864	-1.01953	2.89116	-0.303591	0.392444	0.264989	0.353598	0.447831	0.542742	chondroitin sulfate degradation I (bacterial)
PWY0-1338	-2.84374	-2.70093	-3.12276	-0.394332	1.34425	-0.303456	0.333778	0.206857	0.292036	0.249196	0.342155	polymyxin resistance
GLUCONEO-PWY	1.65574	1.73322	1.53361	-0.141867	0.409131	-0.29983	0.340737	0.754714	0.820699	0.273493	0.367818	gluconeogenesis I
PWY-6590	-3.48405	-3.38159	-4.7449	-0.539234	2.26674	-0.298422	0.377333	0.248128	0.335516	0.402882	0.499546	superpathway of Clostridium acetobutylicum acidogenic fermentation
PYRIDNUCSAL-PWY	-1.89471	-1.58497	-2.04467	-0.367262	1.18675	-0.295679	0.350511	0.255301	0.343059	0.290528	0.385902	NAD salvage pathway I
ASPASN-PWY	-0.977783	-0.862766	-0.977783	-0.378014	1.1496	-0.291751	0.37139	0.308549	0.400456	0.395103	0.492063	superpathway of L-aspartate and L-asparagine biosynthesis
PWY-6478	-6.84301	-6.71325	-7.03548	-0.817477	3.09846	-0.283968	0.403821	0.283843	0.373486	0.492572	0.585237	GDP-D-glycero-&alpha;-D-manno-heptose biosynthesis
PWY-7323	-1.72172	-1.4541	-1.72172	-0.350695	1.14742	-0.281274	0.375556	0.253706	0.34141	0.386747	0.483936	superpathway of GDP-mannose-derived O-antigen building blocks biosynthesis
PWY-7373	-11.3287	-9.8081	-12.6635	-2.06123	6.72253	-0.276821	0.391556	0.480613	0.558887	0.454172	0.543236	superpathway of demethylmenaquinol-6 biosynthesis II
COLANSYN-PWY	-1.31475	-1.03416	-1.36051	-0.300128	0.998503	-0.272101	0.358063	0.267004	0.355396	0.310293	0.407397	colanic acid building blocks biosynthesis
PWY-7332	-6.0155	-6.07439	-5.98114	-1.20474	3.92938	-0.267343	0.390493	0.306322	0.397586	0.45796	0.552624	superpathway of UDP-N-acetylglucosamine-derived O-antigen building blocks biosynthesis
1CMET2-PWY	-0.164365	0.0638419	-0.294691	-0.218488	0.826343	-0.264064	0.379111	0.315376	0.407671	0.398734	0.495597	N10-formyl-tetrahydrofolate biosynthesis
CODH-PWY	-7.57566	-6.80233	-8.48164	-0.887825	3.36082	-0.262213	0.377333	0.522787	0.607665	0.41116	0.50679	reductive acetyl coenzyme A pathway
PWY-5177	-4.92778	-4.83424	-6.24687	-0.716037	2.88503	-0.261017	0.412261	0.379055	0.470261	0.566161	0.654185	glutaryl-CoA degradation
PWY-7031	-11.906	-10.5277	-13.1147	-1.80472	6.45174	-0.258926	0.391382	0.522438	0.598695	0.507939	0.590471	protein N-glycosylation (bacterial)
PWY-5659	-0.600931	-0.565005	-0.791476	-0.244979	0.981024	-0.255724	0.361778	0.38779	0.478242	0.344579	0.442651	GDP-mannose biosynthesis
ENTBACSYN-PWY	-0.649647	-0.528859	-0.768755	-0.210231	0.795621	-0.252884	0.388444	0.503926	0.58986	0.455673	0.54997	enterobactin biosynthesis
PWY-7377	-2.49322	-2.39426	-2.83381	-0.363228	1.26381	-0.244222	0.402932	0.408677	0.497914	0.495134	0.587515	cob(II)yrinate a,c-diamide biosynthesis I (early cobalt insertion)
P441-PWY	0.632342	0.638897	0.404123	-0.179156	0.501852	-0.231443	0.417592	0.445024	0.532318	0.570781	0.658726	superpathway of N-acetylneuraminate degradation
DAPLYSINESYN-PWY	-0.00775587	0.0294631	-0.40705	-0.168026	0.816477	-0.22944	0.368889	0.36686	0.459279	0.345271	0.443181	L-lysine biosynthesis I
PWY-6737	-0.181162	-0.055098	-0.448112	-0.225562	0.920183	-0.229234	0.407556	0.381666	0.472696	0.520658	0.611801	starch degradation V
GLUCOSE1PMETAB-PWY	-1.30923	-1.24447	-1.58285	-0.262953	1.19463	-0.226923	0.379387	0.352468	0.445721	0.387728	0.484703	glucose and glucose-1-phosphate degradation
AST-PWY	-2.45121	-2.29069	-2.65577	-0.294287	1.34131	-0.213103	0.36606	0.320446	0.413006	0.360141	0.456946	L-arginine degradation II (AST pathway)
PWY-6562	-5.11917	-5.07543	-5.18092	-0.280828	1.35647	-0.207217	0.386939	0.303826	0.394351	0.44441	0.537017	norspermidine biosynthesis
P108-PWY	-3.90335	-3.79403	-4.33926	-0.556695	2.2687	-0.203537	0.420702	0.372761	0.464847	0.593032	0.67916	pyruvate fermentation to propanoate I
ORNDEG-PWY	-1.32787	-1.27309	-1.58489	-0.248985	1.28416	-0.202483	0.408707	0.425509	0.513726	0.520678	0.611798	superpathway of ornithine degradation
PWY-5677	-6.98502	-6.89051	-7.69644	-0.972148	3.4636	-0.19955	0.41004	0.231632	0.318195	0.579321	0.665555	succinate fermentation to butanoate
THREOCAT-PWY	-2.18229	-1.89089	-2.26504	-0.231491	1.43266	-0.181732	0.408889	0.63079	0.71112	0.540309	0.630122	superpathway of L-threonine metabolism
PWY-5088	-7.73496	-7.43819	-8.63485	-1.26743	6.46061	-0.181112	0.401778	0.627409	0.699406	0.491604	0.583886	L-glutamate degradation VIII (to propanoate)
DTDPRHAMSYN-PWY	-0.939307	-0.752918	-1.34422	-0.155762	1.11925	-0.172544	0.391826	0.426172	0.514386	0.459085	0.552964	dTDP-L-rhamnose biosynthesis I
PWY-5676	-4.45324	-4.401	-4.73073	-0.402941	2.80884	-0.164924	0.374056	0.291991	0.382488	0.401231	0.497533	acetyl-CoA fermentation to butanoate II
P163-PWY	-7.27366	-7.21691	-7.56952	-0.642182	3.80895	-0.163899	0.417592	0.330069	0.421507	0.59984	0.684291	L-lysine fermentation to acetate and butanoate
PWY-7211	0.204314	0.243813	0.0937445	-0.0761771	0.552245	-0.156457	0.441137	0.789981	0.848346	0.714737	0.790546	superpathway of pyrimidine deoxyribonucleotides de novo biosynthesis
GLYCOCAT-PWY	0.160267	0.169984	-0.0566344	-0.124377	0.83991	-0.141791	0.448889	0.542621	0.626669	0.721451	0.794717	glycogen degradation I (bacterial)
POLYAMINSYN3-PWY	-5.14694	-5.17517	-5.08563	-0.366554	2.66546	-0.133958	0.444247	0.502098	0.58778	0.725395	0.796316	superpathway of polyamine biosynthesis II
PWY-7013	-0.61063	-0.437619	-0.727417	-0.170624	1.4084	-0.127411	0.433333	0.707273	0.780349	0.655494	0.738731	L-1,2-propanediol degradation
LPSSYN-PWY	-2.68403	-2.59472	-2.82834	-0.143815	1.21162	-0.11543	0.450222	0.552644	0.636356	0.744023	0.813608	superpathway of lipopolysaccharide biosynthesis
PWY-7210	-8.77919	-8.29689	-9.14681	-0.452208	4.19331	-0.109101	0.446024	0.766998	0.822412	0.717071	0.784856	pyrimidine deoxyribonucleotides biosynthesis from CTP
PWY-7328	-0.978578	-0.94879	-0.983395	-0.135422	1.00405	-0.106358	0.454222	0.519842	0.605232	0.737762	0.807896	superpathway of UDP-glucose-derived O-antigen building blocks biosynthesis
LEU-DEG2-PWY	-8.64184	-8.30302	-9.14514	-0.571191	4.58282	-0.102664	0.440249	0.569809	0.650269	0.720918	0.789771	L-leucine degradation I
PWY-6071	-4.04063	-3.87313	-4.11907	-0.170833	1.49928	-0.101515	0.467792	0.890062	0.92392	0.860982	0.90212	superpathway of phenylethylamine degradation
SUCSYN-PWY	-11.7021	-10.9663	-12.3881	-0.709545	6.53461	-0.0977257	0.448245	0.711656	0.771627	0.736902	0.795079	sucrose biosynthesis I (from photosynthesis)
PWY0-321	-4.05403	-3.86788	-4.13444	-0.152628	1.4529	-0.0912169	0.476444	0.91511	0.941081	0.88952	0.922521	phenylacetate degradation I (aerobic)
P162-PWY	-6.16026	-5.62955	-6.27401	-0.267507	3.01324	-0.0870474	0.472235	0.62323	0.703531	0.871716	0.91009	L-glutamate degradation V (via hydroxyglutarate)
GOLPDLCAT-PWY	-2.35772	-2.21874	-2.44873	-0.120565	1.37861	-0.0869894	0.454909	0.821667	0.872855	0.775284	0.840921	superpathway of glycerol degradation to 1,3-propanediol
PWY-7198	-9.28795	-8.79224	-9.72413	-0.359591	4.20123	-0.0849406	0.459111	0.80299	0.852057	0.767325	0.825439	pyrimidine deoxyribonucleotides de novo biosynthesis IV
PWY-5181	-4.21094	-4.06836	-4.3004	-0.160493	1.57211	-0.0826051	0.469125	0.953574	0.96864	0.871081	0.908898	toluene degradation III (aerobic) (via p-cresol)
PWY-6263	-6.84424	-6.75543	-7.05021	-0.405889	4.45557	-0.0765536	0.47179	0.695556	0.764273	0.900264	0.929885	superpathway of menaquinol-8 biosynthesis II
METHYLGALLATE-DEGRADATION-PWY	-4.32491	-4.24779	-4.38871	-0.126757	1.84359	-0.0751351	0.454222	0.945293	0.963088	0.80243	0.858394	methylgallate degradation
PWY-6545	-4.20932	-4.24677	-4.20856	-0.199524	2.92277	-0.0724806	0.4749	0.775224	0.836974	0.869913	0.909753	pyrimidine deoxyribonucleotides de novo biosynthesis III
PWY-6185	-4.44695	-4.3139	-4.5334	-0.1303	1.60672	-0.0690082	0.469569	0.935439	0.955687	0.835864	0.883681	4-methylcatechol degradation (ortho cleavage)
GALLATE-DEGRADATION-I-PWY	-4.63906	-4.56762	-4.70387	-0.1202	1.81287	-0.0672737	0.462905	0.936644	0.956809	0.809392	0.863723	gallate degradation II
GALLATE-DEGRADATION-II-PWY	-4.64194	-4.57028	-4.71345	-0.121633	1.81641	-0.0597906	0.456	0.937162	0.957229	0.807178	0.861755	gallate degradation I
PWY490-3	-7.07275	-7.31199	-6.94265	-0.22743	3.47283	-0.0592726	0.475344	0.648056	0.725218	0.890066	0.922235	nitrate reduction VI (assimilatory)
PWY-6182	-4.37319	-4.26942	-4.44931	-0.0978836	1.61285	-0.0541951	0.473778	0.922335	0.946316	0.873504	0.910999	superpathway of salicylate degradation
PWY-7347	-13.062	-12.8598	-13.2281	-0.268888	5.4856	-0.0462109	0.477566	0.658891	0.724844	0.704963	0.766197	sucrose biosynthesis III
PWY-7371	-8.39387	-8.32711	-8.61622	-0.123584	4.39381	-0.0301239	0.489333	0.791779	0.843132	0.920791	0.94416	1,4-dihydroxy-6-naphthoate biosynthesis II
PWY-5431	-4.44319	-4.33837	-4.51851	-0.0372368	1.55815	-0.0265881	0.489333	0.87547	0.912778	0.936939	0.955648	aromatic compounds degradation via &beta;-ketoadipate
PWY-5384	-0.967651	-1.03803	-0.967269	-0.0297516	0.908879	-0.025924	0.490667	0.832214	0.88064	0.974046	0.981248	sucrose degradation IV (sucrose phosphorylase)
P281-PWY	-3.83754	-3.76327	-3.8503	-0.0365344	1.71642	-0.022528	0.487556	0.949649	0.965925	0.927241	0.948418	3-phenylpropanoate degradation
P381-PWY	-6.28022	-6.1502	-6.85962	-0.0800403	3.53006	-0.0183079	0.491556	0.667007	0.740087	0.953397	0.966989	adenosylcobalamin biosynthesis II (late cobalt incorporation)
PWY-7616	-11.4503	-11.0393	-11.7135	-0.099939	5.73816	-0.0172914	0.490667	0.711771	0.771963	0.832867	0.875481	methanol oxidation to carbon dioxide
PWY-5417	-4.44134	-4.33781	-4.51331	-0.023651	1.55935	-0.01305	0.493114	0.871428	0.909604	0.942889	0.959553	catechol degradation III (ortho-cleavage pathway)
PWY-5507	-5.89761	-5.86822	-5.90187	-0.0609384	3.23736	-0.0127062	0.490004	0.645892	0.721992	0.902763	0.930985	adenosylcobalamin biosynthesis I (early cobalt insertion)
TYRFUMCAT-PWY	-8.44774	-8.39105	-8.58832	0.0418277	4.07557	0.00928132	0.493114	0.856638	0.895715	0.912966	0.937931	L-tyrosine degradation I
PROTOCATECHUATE-ORTHO-CLEAVAGE-PWY	-3.86658	-3.82115	-3.91401	0.0218579	1.3988	0.0130708	0.494003	0.783653	0.842577	0.945523	0.961523	protocatechuate degradation II (ortho-cleavage pathway)
PWY-5941	-10.5169	-10.1461	-12.5541	0.184998	8.13003	0.0206827	0.493114	0.782609	0.834055	0.870778	0.906106	glycogen degradation II (eukaryotic)
CATECHOL-ORTHO-CLEAVAGE-PWY	-4.49832	-4.45369	-4.55373	0.0362399	1.51488	0.0235129	0.488227	0.79286	0.849404	0.933045	0.953033	catechol degradation to &beta;-ketoadipate
OANTIGEN-PWY	-0.0270248	0.0399663	-0.0876271	0.0248466	0.728854	0.0300381	0.477778	0.963336	0.97555	0.930509	0.95175	O-antigen building blocks biosynthesis (E. coli)
PWY-6713	-11.2151	-10.8442	-12.5574	0.288758	7.38476	0.0353709	0.487556	0.757958	0.812574	0.839656	0.881876	L-rhamnose degradation II
PWY-7376	-6.80936	-6.71826	-7.47226	0.277962	3.9304	0.0577931	0.477566	0.809456	0.858108	0.883961	0.918942	cob(II)yrinate a,c-diamide biosynthesis II (late cobalt incorporation)
PWY-5532	-14.4357	-14.8477	-14.009	0.60263	5.8189	0.096082	0.457574	0.607365	0.675864	0.637135	0.703841	adenosine nucleotides degradation IV
PWY-7431	-7.93889	-8.16634	-7.72765	0.417985	3.80903	0.103087	0.453333	0.804394	0.856239	0.775706	0.835913	aromatic biogenic amine degradation (bacteria)
METH-ACETATE-PWY	-12.4066	-14.0238	-10.8626	1.11108	7.78911	0.140605	0.436889	0.590526	0.662421	0.6432	0.714284	methanogenesis from acetate
PWY-6383	-8.72896	-8.94694	-8.53535	0.859134	4.54444	0.157262	0.408889	0.665943	0.733718	0.528095	0.618043	mono-trans, poly-cis decaprenyl phosphate biosynthesis
DENITRIFICATION-PWY	-13.9258	-14.3352	-13.4179	0.980677	5.91359	0.16132	0.427556	0.53504	0.60627	0.586806	0.657985	nitrate reduction I (denitrification)
PWY-5529	-14.1401	-14.8145	-13.4744	1.13433	6.44653	0.162673	0.419556	0.563269	0.634022	0.543952	0.617822	superpathway of bacteriochlorophyll a biosynthesis
PWY-5531	-14.1768	-14.9679	-13.3802	1.18271	6.37623	0.170282	0.420702	0.546321	0.617218	0.532897	0.606653	chlorophyllide a biosynthesis II (anaerobic)
PWY-5741	-14.162	-14.9211	-13.5027	1.21239	6.33125	0.173442	0.418222	0.549119	0.620327	0.52664	0.60226	ethylmalonyl-CoA pathway
PWY-7159	-14.1854	-14.9318	-13.3859	1.23044	6.30338	0.187425	0.412444	0.556789	0.627157	0.547156	0.619508	chlorophyllide a biosynthesis III (aerobic, light independent)
PWY-6728	-14.0906	-14.9571	-13.157	1.42217	7.67022	0.191659	0.407111	0.57764	0.648491	0.533331	0.610016	methylaspartate cycle
PWY-1622	-14.2442	-15.0325	-13.4892	1.32464	6.2057	0.192496	0.399378	0.517163	0.589016	0.516201	0.588961	formaldehyde assimilation I (serine pathway)
CHLOROPHYLL-SYN	-14.2322	-14.9744	-13.5549	1.25902	6.15477	0.197758	0.403376	0.542895	0.614529	0.527032	0.601378	chlorophyllide a biosynthesis I (aerobic, light-dependent)
PWY-181	-14.1522	-14.969	-13.0207	1.38172	7.11391	0.197785	0.404	0.574786	0.643985	0.538797	0.612878	photorespiration
PWY1G-0	-9.70477	-10.2947	-9.27051	1.14358	5.40116	0.210035	0.362667	0.503432	0.582329	0.367881	0.461349	mycothiol biosynthesis
PWY-7196	1.841	1.74432	1.99566	0.140406	0.487582	0.217311	0.373167	0.246676	0.334153	0.405952	0.501781	superpathway of pyrimidine ribonucleosides salvage
PWY-7094	-2.2732	-2.33564	-2.10308	0.331938	1.38572	0.231944	0.406486	0.493354	0.579332	0.541115	0.630985	fatty acid salvage
PWY-6397	-9.97344	-10.647	-9.49574	1.31345	5.22075	0.238402	0.355842	0.477745	0.557484	0.359675	0.453915	mycolyl-arabinogalactan-peptidoglycan complex biosynthesis
TRNA-CHARGING-PWY	0.797443	0.654416	0.93285	0.143484	0.620543	0.247199	0.367392	0.462228	0.549149	0.387729	0.484765	tRNA charging
PRPP-PWY	0.816215	0.804637	0.915804	0.124122	0.436317	0.247288	0.413333	0.362285	0.454623	0.587541	0.674321	superpathway of histidine, purine, and pyrimidine biosynthesis
P221-PWY	-8.45306	-9.01587	-7.40027	1.54643	5.25272	0.276187	0.362061	0.433416	0.517726	0.348472	0.444754	octane oxidation
VALDEG-PWY	-8.49504	-9.5008	-8.20366	1.59999	4.78574	0.286265	0.3745	0.269152	0.357767	0.424418	0.519672	L-valine degradation I
PWY-5419	-10.972	-11.9662	-10.0709	2.52359	5.34835	0.450003	0.278543	0.182547	0.252957	0.122778	0.190222	catechol degradation to 2-oxopent-4-enoate II
PWY-5651	-9.83534	-11.7429	-9.28122	2.86579	5.96392	0.45594	0.31275	0.140636	0.210332	0.201278	0.287589	L-tryptophan degradation to 2-amino-3-carboxymuconate semialdehyde
NADSYN-PWY	-9.07103	-11.0412	-8.59364	2.97941	6.10201	0.463757	0.307863	0.115443	0.180925	0.183893	0.2683	NAD biosynthesis II (from tryptophan)
PWY-5420	-10.1705	-11.1355	-9.23975	2.6354	5.05221	0.472072	0.256889	0.139244	0.206215	0.0882176	0.148066	catechol degradation II (meta-cleavage pathway)
PWY-7007	-10.6577	-12.82	-9.51266	3.19392	6.22943	0.477795	0.284889	0.149231	0.217583	0.150273	0.226645	methyl ketone biosynthesis
PWY-6992	-15.1309	-16.041	-13.4522	2.88185	4.868	0.517025	0.278543	0.196588	0.253187	0.181365	0.240009	1,5-anhydrofructose degradation
LACTOSECAT-PWY	2.45753	1.96371	3.23871	1.21368	1.51101	0.791572	0.151556	0.0139574	0.0312693	0.0088615	0.0213922	lactose and galactose degradation I
P124-PWY	2.54851	1.95535	3.30899	1.22837	1.38462	0.851636	0.143492	0.00911188	0.0217858	0.00762086	0.0189858	Bifidobacterium shunt
PWY-5100	2.7901	2.25563	3.54638	1.19935	1.25446	0.858603	0.145333	0.00847996	0.0209609	0.00762086	0.0189858	pyruvate fermentation to acetate and lactate II
PWY-2941	2.31474	1.79878	3.06129	1.1807	1.34718	0.860534	0.140382	0.00856857	0.0210166	0.00762086	0.0189858	L-lysine biosynthesis II
PWY-6386	2.47207	2.02606	3.19306	1.18561	1.17613	0.872384	0.12972	0.00818533	0.0208882	0.00568014	0.0189858	UDP-N-acetylmuramoyl-pentapeptide biosynthesis II (lysine-containing)
ANAGLYCOLYSIS-PWY	2.45763	2.08236	3.16494	1.08712	1.12061	0.876646	0.131556	0.00852027	0.0209906	0.00617117	0.0189858	glycolysis III (from glucose)
PWY0-1319	2.54585	2.10909	3.26282	1.05155	1.17213	0.879138	0.142159	0.00850915	0.0209804	0.00709866	0.0189858	CDP-diacylglycerol biosynthesis II
PWY-6126	2.56149	2.13353	3.29141	1.15736	1.17263	0.879317	0.13594	0.00803048	0.0208753	0.00632315	0.0189858	superpathway of adenosine nucleotides de novo biosynthesis II
PWY-5667	2.54535	2.10757	3.26146	1.04368	1.17426	0.883096	0.134607	0.0085175	0.0209876	0.00696339	0.018995	CDP-diacylglycerol biosynthesis I
PWY-7219	2.54509	2.12803	3.26403	1.02741	1.16165	0.88483	0.127943	0.00854724	0.021002	0.00572301	0.0189858	adenosine ribonucleotides de novo biosynthesis
PWY-5686	2.48513	2.04893	3.19157	1.04571	1.14875	0.887668	0.133778	0.00777785	0.0208748	0.00567235	0.0189858	UMP biosynthesis
PWY-6471	2.38184	1.83188	3.12349	1.19674	1.29237	0.889757	0.147556	0.00819048	0.0208871	0.00762086	0.0189858	peptidoglycan biosynthesis IV (Enterococcus faecium)
PWY-6387	2.52943	2.06543	3.25717	1.06296	1.18569	0.890352	0.133718	0.00790231	0.0208753	0.00581654	0.0189858	UDP-N-acetylmuramoyl-pentapeptide biosynthesis I (meso-diaminopimelate containing)
DENOVOPURINE2-PWY	2.54152	2.03969	3.27448	1.08523	1.20435	0.89262	0.13594	0.0072283	0.0208748	0.00617506	0.0189858	superpathway of purine nucleotides de novo biosynthesis II
PWY-6385	2.48909	2.02798	3.21646	1.18406	1.17485	0.895107	0.135495	0.00793827	0.0208751	0.00577757	0.0189858	peptidoglycan biosynthesis III (mycobacteria)
PWY-7208	2.73185	2.27162	3.47805	1.18441	1.20695	0.895755	0.136889	0.00788129	0.0208748	0.00724285	0.0189858	superpathway of pyrimidine nucleobases salvage
UDPNAGSYN-PWY	2.3133	1.82616	3.06238	1.06018	1.24633	0.897366	0.142222	0.00753343	0.0208748	0.00762086	0.0189858	UDP-N-acetyl-D-glucosamine biosynthesis I
POLYISOPRENSYN-PWY	2.31629	1.82491	3.05947	1.06672	1.20292	0.897603	0.137272	0.00762623	0.0208748	0.0074455	0.0189858	polyisoprenoid biosynthesis (E. coli)
PEPTIDOGLYCANSYN-PWY	2.48918	2.03161	3.21656	1.06704	1.17604	0.898831	0.131941	0.00794414	0.0208752	0.00579705	0.0189858	peptidoglycan biosynthesis I (meso-diaminopimelate containing)
PWY-7197	2.30989	1.81646	3.0588	1.0746	1.26928	0.900321	0.148379	0.00713063	0.0208748	0.00762086	0.0189858	pyrimidine deoxyribonucleotide phosphorylation
PWY4FS-8	2.45871	1.99496	3.19197	1.05048	1.16142	0.901822	0.146157	0.00798112	0.0208768	0.00762086	0.0189858	phosphatidylglycerol biosynthesis II (non-plastidic)
PWY-841	2.52072	2.03363	3.25262	1.0571	1.20049	0.902369	0.136	0.0072933	0.0208748	0.00609323	0.0189858	superpathway of purine nucleotides de novo biosynthesis I
PWY-2942	2.36314	1.92878	3.08196	1.016	1.12841	0.904057	0.131941	0.00733372	0.0208748	0.00642058	0.0189858	L-lysine biosynthesis III
PWY-6121	2.57139	2.04151	3.26839	1.06249	1.16566	0.905309	0.131053	0.00712637	0.0208748	0.00567235	0.0189858	5-aminoimidazole ribonucleotide biosynthesis I
COA-PWY	2.35417	1.87472	3.06093	1.07931	1.17104	0.906482	0.134163	0.00785088	0.0208748	0.00567235	0.0189858	coenzyme A biosynthesis I
PWY-7234	2.45823	1.95276	3.18654	1.12865	1.23196	0.907969	0.128444	0.00750289	0.0208748	0.00570742	0.0189858	inosine-5'-phosphate biosynthesis III
PWY-7221	2.53969	2.09229	3.2583	1.18357	1.17142	0.908872	0.131111	0.00758354	0.0208748	0.00567235	0.0189858	guanosine ribonucleotides de novo biosynthesis
PWY-7220	2.59259	2.17397	3.32559	1.06896	1.17689	0.909522	0.136828	0.0075353	0.0208748	0.00712204	0.0189858	adenosine deoxyribonucleotides de novo biosynthesis II
PWY-6122	2.60896	2.07884	3.32114	1.19721	1.19388	0.909603	0.135556	0.00751504	0.0208748	0.00567235	0.0189858	5-aminoimidazole ribonucleotide biosynthesis II
PWY-7222	2.5931	2.17638	3.32671	1.05873	1.16845	0.910154	0.139494	0.00753358	0.0208748	0.00705579	0.0189858	guanosine deoxyribonucleotides de novo biosynthesis II
GLCMANNANAUT-PWY	2.61649	2.12822	3.37847	1.19308	1.28062	0.912323	0.145713	0.00807444	0.0208784	0.007651	0.0190445	superpathway of N-acetylglucosamine, N-acetylmannosamine and N-acetylneuraminate degradation
P122-PWY	2.32457	1.70187	3.09077	1.25384	1.46097	0.913158	0.142159	0.00782418	0.0208748	0.00756241	0.0189858	heterolactic fermentation
PWY-7228	2.58118	2.08513	3.32786	1.18979	1.24396	0.913966	0.145269	0.00670258	0.0208748	0.00761697	0.0189858	superpathway of guanosine nucleotides de novo biosynthesis I
PWY-6277	2.60897	2.07798	3.3222	1.19584	1.19012	0.914406	0.130164	0.00751166	0.0208748	0.00567235	0.0189858	superpathway of 5-aminoimidazole ribonucleotide biosynthesis
PWY4FS-7	2.45892	1.99514	3.1917	1.06172	1.17858	0.915929	0.140382	0.00799663	0.020876	0.00761697	0.0189858	phosphatidylglycerol biosynthesis I (plastidic)
PWY-6123	2.47364	1.96205	3.18801	1.06242	1.20231	0.919713	0.134222	0.00760771	0.0208748	0.00567235	0.0189858	inosine-5'-phosphate biosynthesis I
PWY-7229	2.60721	2.18838	3.3334	1.17503	1.15588	0.920563	0.133274	0.00810531	0.0208782	0.00606984	0.0189858	superpathway of adenosine nucleotides de novo biosynthesis I
PWY-7187	2.31285	1.74117	3.05	1.2073	1.3318	0.921895	0.142603	0.0067034	0.0208748	0.00762086	0.0189858	pyrimidine deoxyribonucleotides de novo biosynthesis II
THRESYN-PWY	2.349	1.88604	3.074	1.03908	1.1874	0.926287	0.149711	0.00726565	0.0208748	0.00762086	0.0189858	superpathway of L-threonine biosynthesis
PWY-7184	2.48622	1.92563	3.22534	1.20632	1.26539	0.928212	0.147111	0.00636173	0.0208748	0.00762086	0.0189858	pyrimidine deoxyribonucleotides de novo biosynthesis I
FASYN-ELONG-PWY	2.52032	2.04942	3.26082	1.04462	1.13666	0.92837	0.136889	0.0064231	0.0208748	0.0069194	0.0189858	fatty acid elongation -- saturated
PWY-5973	2.49843	2.03849	3.22864	1.04384	1.11744	0.929242	0.139111	0.00628161	0.0208748	0.00644006	0.0189858	cis-vaccenate biosynthesis
PWY0-1296	2.31266	1.85315	3.06241	1.11385	1.26173	0.929368	0.143556	0.00673589	0.0208748	0.00762086	0.0189858	purine ribonucleosides degradation
PWY-621	2.75603	2.26569	3.49117	1.04295	1.23433	0.93153	0.143492	0.00611139	0.0208748	0.00762086	0.0189858	sucrose degradation III (sucrose invertase)
PWY-6609	2.34316	1.85208	3.06564	1.07375	1.19463	0.932266	0.132444	0.00719419	0.0208748	0.00568793	0.0189858	adenine and adenosine salvage III
PWY0-166	2.38964	1.83433	3.12809	1.20539	1.27002	0.93382	0.148379	0.00676691	0.0208748	0.00762086	0.0189858	superpathway of pyrimidine deoxyribonucleotides de novo biosynthesis (E. coli)
PWY-6125	2.54063	2.04114	3.28657	1.18869	1.25011	0.935268	0.144825	0.00689452	0.0208748	0.00761307	0.0189858	superpathway of guanosine nucleotides de novo biosynthesis II
Additional file 4: Excel file containing ALDEx2 output comparing intestinal metabolic pathways between O2 + NS and O2 + probiotic groups.
PWY0-162	2.49493	2.01508	3.23492	1.07576	1.20572	0.935912	0.14	0.00728221	0.0208748	0.00672844	0.0189858	superpathway of pyrimidine ribonucleotides de novo biosynthesis
PWY-6151	2.31073	1.81487	3.05917	1.18793	1.24431	0.936674	0.14749	0.00723959	0.0208748	0.00762086	0.0189858	S-adenosyl-L-methionine cycle I
PHOSLIPSYN-PWY	2.4895	2.03687	3.22067	1.18612	1.13965	0.936858	0.143936	0.00800569	0.0208758	0.00757912	0.0189942	superpathway of phospholipid biosynthesis I (bacteria)
PWY-7663	2.5527	2.09285	3.27081	1.08943	1.11014	0.942468	0.133333	0.00643335	0.0208748	0.00568014	0.0189858	gondoate biosynthesis (anaerobic)
PWY0-1297	2.31385	1.75005	3.05653	1.198	1.2892	0.943272	0.142667	0.00560588	0.0208748	0.00762086	0.0189858	superpathway of purine deoxyribonucleosides degradation
GLYCOGENSYNTH-PWY	2.4424	1.75581	3.1906	1.22535	1.389	0.955335	0.140889	0.00511855	0.0208748	0.00730603	0.0189858	glycogen biosynthesis I (from ADP-D-Glucose)
PWY0-1298	2.30718	1.73633	3.0516	1.20421	1.29768	0.955924	0.148889	0.00565209	0.0208748	0.00762086	0.0189858	superpathway of pyrimidine deoxyribonucleosides degradation
PWY0-1586	2.41697	1.90253	3.10193	1.1382	1.16058	0.96336	0.14438	0.00564382	0.0208748	0.00762086	0.0189858	peptidoglycan maturation (meso-diaminopimelate containing)
PWY-5097	2.34045	1.81642	3.06769	1.18612	1.16983	0.965218	0.144	0.00615764	0.0208748	0.00762086	0.0189858	L-lysine biosynthesis VI
PWY-6317	2.34309	1.77355	3.06242	1.18959	1.20138	0.967464	0.145778	0.00554536	0.0208748	0.00762086	0.0189858	galactose degradation I (Leloir pathway)
P161-PWY	2.90833	2.18462	3.62898	1.24227	1.41425	0.991926	0.138161	0.00465486	0.0208744	0.00567235	0.0189858	acetylene degradation
PWY-5654	-14.1302	-15.9944	-10.9673	5.30241	4.89085	1.01671	0.116889	0.0190247	0.0393146	0.00742831	0.0253812	2-amino-3-carboxymuconate semialdehyde degradation to 2-oxopentenoate
PWY-6210	-14.163	-16.0416	-11.0202	5.22852	4.8565	1.0412	0.101288	0.0160267	0.035395	0.0073026	0.0250206	2-aminophenol degradation
PWY-5647	-14.1313	-16.1257	-10.9679	5.3323	4.9848	1.05007	0.110173	0.0143365	0.0327443	0.00671775	0.0241915	2-nitrobenzoate degradation I
PWY-5178	-13.6007	-15.611	-8.19159	7.12156	5.42952	1.13965	0.127111	0.0108958	0.0277799	0.00930109	0.0274517	toluene degradation IV (aerobic) (via catechol)
PWY-6505	-14.1248	-16.0447	-10.0292	6.14017	5.0559	1.14669	0.106222	0.0105617	0.0268143	0.00614112	0.0234636	L-tryptophan degradation XII (Geobacillus)
PWY-7255	-14.072	-15.9776	-10.0152	6.0347	5.07204	1.15386	0.103065	0.0109911	0.0275801	0.00601057	0.0230756	ergothioneine biosynthesis I (bacteria)
PWY-5655	-14.0736	-16.0029	-10.0023	6.11813	5.00208	1.17067	0.107952	0.0118746	0.0286984	0.00601732	0.0230332	L-tryptophan degradation IX
P101-PWY	-14.1095	-16.0392	-9.7344	6.32602	5.05803	1.20706	0.0986667	0.00915603	0.0245209	0.00510243	0.0217691	ectoine biosynthesis
PWY-5430	-14.139	-15.983	-9.387	6.60824	4.92087	1.28201	0.107508	0.00793608	0.0225841	0.00562558	0.0224881	meta cleavage pathway of aromatic compounds
