# Supplementary material for: Intranasal administration of Lactobacillus johnsonii attenuates hyperoxia-induced lung injury by modulating gut microbiota in neonatal mice
Source: J Biomed Sci. 2023 Jul 31;30:57. doi: 10.1186/s12929-023-00958-8 (PMC10388480; doi:10.1186/s12929-023-00958-8)
Supplement: Supplementary file 5 — Additional file 5: Excel file containing ALDEx2 output comparing lung metabolic pathways between RA + NS and RA + probiotic groups. [file 12929_2023_958_MOESM5_ESM.xlsx]

## Sheet: ALDEx2_picrust2_Pathway_results
Additional file 5: Excel file containing ALDEx2 output comparing lung metabolic pathways between RA + NS and RA + probiotic groups.
Pathway	rab.all	rab.win.A:PNR	rab.win.B:PLR	diff.btw	diff.win	effect	overlap	we.ep	we.eBH	wi.ep	wi.eBH	description
1CMET2-PWY	1.18351	1.1886	1.1518	-0.0368297	0.0938363	-0.385517	0.338664	0.242024	0.871186	0.283952	0.917494	N10-formyl-tetrahydrofolate biosynthesis
3-HYDROXYPHENYLACETATE-DEGRADATION-PWY	-3.1484	-3.16769	-3.13438	0.07426	0.509605	0.136042	0.434609	0.744453	0.969079	0.676495	0.955304	4-hydroxyphenylacetate degradation
ALL-CHORISMATE-PWY	-1.41224	-1.43175	-1.37294	0.0619997	0.246058	0.230016	0.390857	0.569082	0.9551	0.544962	0.948341	superpathway of chorismate metabolism
ANAEROFRUCAT-PWY	1.54582	1.58883	1.47637	-0.0890765	0.103144	-0.796301	0.202741	0.0425579	0.734983	0.0483797	0.617698	homolactic fermentation
ANAGLYCOLYSIS-PWY	1.62402	1.67973	1.60434	-0.0823649	0.108249	-0.770008	0.226286	0.0392779	0.734976	0.0712306	0.639006	glycolysis III (from glucose)
ARG+POLYAMINE-SYN	-0.664676	-0.685522	-0.635506	0.0730982	0.249005	0.238354	0.365714	0.285063	0.905979	0.398207	0.937916	superpathway of arginine and polyamine biosynthesis
ARGDEG-PWY	-2.58974	-2.56493	-2.68285	0.0977489	0.432343	0.209022	0.43004	0.807691	0.974059	0.701162	0.95367	superpathway of L-arginine, putrescine, and 4-aminobutanoate degradation
ARGORNPROST-PWY	-2.22333	-2.2624	-2.17347	0.106106	0.354976	0.273801	0.379212	0.54055	0.954226	0.416842	0.940265	arginine, ornithine and proline interconversion
ARGSYN-PWY	0.518937	0.515069	0.534209	0.0391424	0.114863	0.335137	0.371788	0.254301	0.880257	0.430853	0.940489	L-arginine biosynthesis I (via L-ornithine)
ARGSYNBSUB-PWY	0.429586	0.420093	0.444482	0.0356492	0.152118	0.218763	0.372359	0.33654	0.923671	0.437832	0.941633	L-arginine biosynthesis II (acetyl cycle)
ARO-PWY	1.14247	1.14272	1.14243	0.00700006	0.119883	0.0381263	0.47687	0.641149	0.961124	0.895995	0.982744	chorismate biosynthesis I
ASPASN-PWY	1.18591	1.22744	1.15112	-0.0513299	0.110649	-0.437281	0.334857	0.387877	0.935445	0.317952	0.928572	superpathway of L-aspartate and L-asparagine biosynthesis
AST-PWY	-3.228	-3.25785	-3.1071	0.0766527	0.498065	0.11863	0.459166	0.893425	0.982651	0.788655	0.968144	L-arginine degradation II (AST pathway)
BIOTIN-BIOSYNTHESIS-PWY	0.672163	0.691164	0.672154	0.0260926	0.221977	0.0988482	0.436322	0.733772	0.966983	0.700634	0.957011	biotin biosynthesis I
BRANCHED-CHAIN-AA-SYN-PWY	1.05718	1.06122	1.03565	-0.0217468	0.11337	-0.181166	0.402627	0.680438	0.963942	0.576181	0.949154	superpathway of branched amino acid biosynthesis
CALVIN-PWY	1.55674	1.57206	1.54588	-0.0331473	0.0842362	-0.376431	0.350286	0.322593	0.914368	0.364933	0.933319	Calvin-Benson-Bassham cycle
CATECHOL-ORTHO-CLEAVAGE-PWY	-6.1969	-5.86727	-6.32349	-0.52732	1.23065	-0.384864	0.386286	0.310459	0.907245	0.500034	0.945401	catechol degradation to &beta;-ketoadipate
CENTFERM-PWY	-0.912804	-0.935594	-0.88572	0.0469535	0.195053	0.244916	0.391205	0.505886	0.949752	0.5054	0.946183	pyruvate fermentation to butanoate
COA-PWY	1.36217	1.38514	1.33822	-0.0468772	0.0967947	-0.448997	0.296	0.177423	0.819517	0.202985	0.827606	coenzyme A biosynthesis I
COBALSYN-PWY	0.525846	0.526648	0.524061	0.00225132	0.166204	0.0115621	0.493714	0.786417	0.971273	0.902253	0.983386	adenosylcobalamin salvage from cobinamide I
CODH-PWY	-2.17225	-2.2611	-1.91883	0.344544	0.694497	0.486075	0.238721	0.0884651	0.736673	0.0927859	0.668222	reductive acetyl coenzyme A pathway
COLANSYN-PWY	0.853581	0.884728	0.809028	-0.0408273	0.181914	-0.202653	0.415191	0.757523	0.968759	0.564651	0.947856	colanic acid building blocks biosynthesis
COMPLETE-ARO-PWY	1.19851	1.19228	1.20208	0.00154559	0.113915	0.00923245	0.495429	0.666276	0.963303	0.879943	0.980558	superpathway of aromatic amino acid biosynthesis
DAPLYSINESYN-PWY	0.500212	0.504676	0.488548	-0.0108539	0.129718	-0.0739588	0.47173	0.791053	0.972398	0.879429	0.979945	L-lysine biosynthesis I
DENITRIFICATION-PWY	-12.8919	-13.9047	-10.5027	2.75603	5.32108	0.459362	0.299829	0.291458	0.844945	0.257163	0.814442	nitrate reduction I (denitrification)
DENOVOPURINE2-PWY	1.22712	1.25829	1.2113	-0.0700518	0.134498	-0.500636	0.263429	0.077401	0.736041	0.120214	0.706634	superpathway of purine nucleotides de novo biosynthesis II
DHGLUCONATE-PYR-CAT-PWY	-12.9354	-13.9286	-10.5774	2.64851	5.27836	0.433544	0.31582	0.318634	0.853931	0.274819	0.82242	glucose degradation (oxidative)
DTDPRHAMSYN-PWY	1.13547	1.15262	1.08867	-0.0231588	0.265183	-0.0991578	0.428898	0.53992	0.954731	0.629584	0.952304	dTDP-L-rhamnose biosynthesis I
ECASYN-PWY	-2.42627	-2.43788	-2.41268	0.0278248	0.337426	0.07546	0.456311	0.622585	0.95975	0.770128	0.966788	enterobacterial common antigen biosynthesis
ENTBACSYN-PWY	-1.41144	-1.41936	-1.40226	0.0956942	0.397373	0.211928	0.412571	0.725512	0.966679	0.605831	0.948515	enterobactin biosynthesis
FAO-PWY	-1.51521	-1.52079	-1.50944	0.0114152	0.425235	0.0264518	0.487429	0.773056	0.970095	0.904249	0.984306	fatty acid &beta;-oxidation I
FASYN-ELONG-PWY	1.12001	1.14464	1.06571	-0.037547	0.178687	-0.206216	0.366648	0.235063	0.877672	0.388889	0.935226	fatty acid elongation -- saturated
FASYN-INITIAL-PWY	0.584354	0.524991	0.61394	0.0794563	0.186921	0.348562	0.33695	0.273469	0.901308	0.310487	0.927531	superpathway of fatty acid biosynthesis initiation (E. coli)
FERMENTATION-PWY	1.05014	1.07363	0.994013	-0.0841845	0.109377	-0.695802	0.216571	0.0776457	0.738195	0.0500533	0.620787	mixed acid fermentation
FOLSYN-PWY	1.25441	1.25885	1.24671	-0.020914	0.10643	-0.183512	0.409143	0.685871	0.964997	0.555375	0.947137	superpathway of tetrahydrofolate biosynthesis and salvage
FUC-RHAMCAT-PWY	-0.944498	-0.938651	-0.957774	0.0451151	0.226277	0.205866	0.437464	0.387115	0.933361	0.729756	0.961112	superpathway of fucose and rhamnose degradation
FUCCAT-PWY	-1.59658	-1.5859	-1.61525	0.110862	0.40732	0.270063	0.407429	0.42298	0.942237	0.567009	0.947345	fucose degradation
GALACT-GLUCUROCAT-PWY	-0.623292	-0.615828	-0.626115	-0.0172737	0.237325	-0.0666366	0.477143	0.869264	0.979583	0.871748	0.979352	superpathway of hexuronide and hexuronate degradation
GALACTARDEG-PWY	-2.44592	-2.347	-2.49495	-0.10379	0.501934	-0.186151	0.425143	0.838486	0.976415	0.670813	0.953504	D-galactarate degradation I
GALACTUROCAT-PWY	0.278852	0.294588	0.277787	0.00108365	0.306952	0.0038696	0.498857	0.734603	0.967119	0.937569	0.989593	D-galacturonate degradation I
GALLATE-DEGRADATION-I-PWY	-7.58682	-7.35376	-8.223	-0.427987	4.07177	-0.0937415	0.43004	0.684148	0.964527	0.66773	0.954505	gallate degradation II
GALLATE-DEGRADATION-II-PWY	-7.57774	-7.37086	-8.23965	-0.394814	4.06444	-0.0788628	0.436893	0.665062	0.962906	0.675578	0.954423	gallate degradation I
GLCMANNANAUT-PWY	0.24182	0.318942	0.102424	-0.271442	0.239553	-1.01979	0.0673901	0.011857	0.734976	0.00250679	0.50592	superpathway of N-acetylglucosamine, N-acetylmannosamine and N-acetylneuraminate degradation
GLUCARDEG-PWY	-2.45719	-2.43617	-2.48507	-0.0483437	0.423912	-0.101503	0.454286	0.89298	0.982416	0.791721	0.967706	D-glucarate degradation I
GLUCARGALACTSUPER-PWY	-2.44735	-2.34479	-2.49201	-0.0908718	0.501611	-0.15665	0.430286	0.838802	0.976464	0.675834	0.953465	superpathway of D-glucarate and D-galactarate degradation
GLUCONEO-PWY	1.38103	1.38141	1.38055	-0.0346352	0.099045	-0.331889	0.371429	0.272024	0.891322	0.461751	0.941523	gluconeogenesis I
GLUCOSE1PMETAB-PWY	-1.99076	-1.97926	-1.99727	0.0769997	0.350914	0.184456	0.421143	0.758971	0.969371	0.64164	0.95203	glucose and glucose-1-phosphate degradation
GLUCUROCAT-PWY	-0.774539	-0.727553	-0.833773	-0.0545343	0.246804	-0.216921	0.422616	0.706027	0.965824	0.66508	0.95322	superpathway of &beta;-D-glucuronide and D-glucuronate degradation
GLUTORN-PWY	0.185299	0.176754	0.231246	0.053177	0.178622	0.271538	0.373501	0.31307	0.917179	0.44215	0.945039	L-ornithine biosynthesis
GLYCOCAT-PWY	1.37573	1.38347	1.34481	-0.0447989	0.11104	-0.372036	0.314106	0.164372	0.80832	0.250349	0.879014	glycogen degradation I (bacterial)
GLYCOGENSYNTH-PWY	1.01812	1.04231	0.976815	-0.0646816	0.174579	-0.351763	0.283429	0.186941	0.83362	0.158127	0.779759	glycogen biosynthesis I (from ADP-D-Glucose)
GLYCOL-GLYOXDEG-PWY	-1.83452	-1.81464	-1.93531	0.00993886	0.293522	0.0421097	0.484295	0.870179	0.979586	0.861489	0.978023	superpathway of glycol metabolism and degradation
GLYCOLYSIS	1.65142	1.68595	1.62382	-0.0585656	0.0815095	-0.639726	0.251285	0.0979132	0.744822	0.106208	0.687308	glycolysis I (from glucose 6-phosphate)
GLYCOLYSIS-E-D	0.472256	0.484096	0.454675	-0.00432892	0.184781	-0.0251165	0.486008	0.695036	0.964674	0.876971	0.979812	superpathway of glycolysis and Entner-Doudoroff
GLYCOLYSIS-TCA-GLYOX-BYPASS	-0.581194	-0.613708	-0.568554	0.0434933	0.265594	0.153222	0.43518	0.699041	0.965146	0.688632	0.955444	superpathway of glycolysis, pyruvate dehydrogenase, TCA, and glyoxylate bypass
GLYOXYLATE-BYPASS	-1.58281	-1.56157	-1.67016	0.0362532	0.338503	0.101317	0.454286	0.786428	0.971748	0.812378	0.970784	glyoxylate cycle
GOLPDLCAT-PWY	-4.03706	-3.6105	-4.42654	-0.803411	1.57667	-0.350672	0.251429	0.241328	0.885345	0.107606	0.684919	superpathway of glycerol degradation to 1,3-propanediol
HCAMHPDEG-PWY	-3.39586	-3.35817	-3.45713	0.104952	0.530611	0.184651	0.434857	0.646179	0.960901	0.709413	0.957358	3-phenylpropanoate and 3-(3-hydroxyphenyl)propanoate degradation to 2-oxopent-4-enoate
HEME-BIOSYNTHESIS-II	-1.84516	-1.85478	-1.82192	0.0518314	0.386396	0.128289	0.438286	0.78459	0.971338	0.743557	0.96345	heme biosynthesis I (aerobic)
HEMESYN2-PWY	-0.08418	-0.0745497	-0.118522	0.0145591	0.25059	0.0604129	0.483152	0.846289	0.977235	0.896731	0.983057	heme biosynthesis II (anaerobic)
HEXITOLDEGSUPER-PWY	-0.641937	-0.520108	-0.69043	-0.0657111	0.457156	-0.133444	0.422286	0.662186	0.963663	0.630871	0.950107	superpathway of hexitol degradation (bacteria)
HISDEG-PWY	0.0380976	0.0543051	0.0159398	-0.0494049	0.281643	-0.145716	0.413714	0.90584	0.983499	0.632571	0.95062	L-histidine degradation I
HISTSYN-PWY	0.647944	0.642021	0.739781	0.0911911	0.189714	0.384526	0.344946	0.297781	0.914537	0.313771	0.924893	L-histidine biosynthesis
HOMOSER-METSYN-PWY	0.0628934	0.0793045	0.0584559	0.00578588	0.197137	0.0226557	0.487429	0.799692	0.972372	0.898043	0.98306	L-methionine biosynthesis I
HSERMETANA-PWY	0.198365	0.209052	0.19561	0.0238684	0.241793	0.0853287	0.456311	0.937501	0.987331	0.822443	0.970295	L-methionine biosynthesis III
ILEUSYN-PWY	1.1754	1.1773	1.17238	-0.00889591	0.105406	-0.0889601	0.466286	0.811081	0.974149	0.798817	0.969022	L-isoleucine biosynthesis I (from threonine)
KDO-NAGLIPASYN-PWY	-0.924933	-0.949448	-0.900196	0.0531627	0.212288	0.228076	0.384352	0.504154	0.948943	0.466623	0.942767	superpathway of (Kdo)2-lipid A biosynthesis
KETOGLUCONMET-PWY	-2.81065	-2.83802	-2.644	0.199209	0.563161	0.35802	0.355226	0.401035	0.938051	0.353126	0.939946	ketogluconate metabolism
LACTOSECAT-PWY	-0.630227	-0.456856	-0.874955	-0.304339	0.640462	-0.427099	0.304397	0.236378	0.881909	0.20527	0.862254	lactose and galactose degradation I
LEU-DEG2-PWY	-6.20712	-5.77155	-6.50703	-0.708116	1.85287	-0.219086	0.317714	0.34788	0.93131	0.257642	0.90118	L-leucine degradation I
LPSSYN-PWY	-3.27698	-3.73058	-2.77455	0.36491	8.18799	0.064524	0.431429	0.643246	0.961905	0.601038	0.947204	superpathway of lipopolysaccharide biosynthesis
MET-SAM-PWY	0.531269	0.537042	0.52262	-0.0177205	0.188776	-0.07904	0.454286	0.617218	0.960234	0.795259	0.967118	superpathway of S-adenosyl-L-methionine biosynthesis
METH-ACETATE-PWY	-11.4957	-12.7041	-7.37703	1.69652	9.41567	0.216754	0.352	0.45215	0.925522	0.351791	0.895147	methanogenesis from acetate
METHGLYUT-PWY	-2.68401	-2.64169	-2.7488	0.0703123	0.422018	0.167901	0.439178	0.609796	0.958742	0.70535	0.956451	superpathway of methylglyoxal degradation
METHYLGALLATE-DEGRADATION-PWY	-7.26778	-7.06302	-7.95127	-0.428089	4.26404	-0.0945706	0.430611	0.662728	0.962507	0.676696	0.954393	methylgallate degradation
NAD-BIOSYNTHESIS-II	-2.36276	-2.36628	-2.35066	0.0178418	0.362238	0.0539117	0.475429	0.707833	0.96593	0.84378	0.976213	NAD salvage pathway II
NAGLIPASYN-PWY	0.499244	0.493102	0.512232	0.00736435	0.269059	0.025499	0.486008	0.785038	0.970848	0.914166	0.985248	lipid IVA biosynthesis
NONMEVIPP-PWY	1.06539	1.05689	1.09532	0.0239549	0.12099	0.176482	0.400571	0.463291	0.94644	0.574475	0.949832	methylerythritol phosphate pathway I
NONOXIPENT-PWY	1.74248	1.74137	1.74502	-0.0205347	0.0897842	-0.214243	0.408338	0.490104	0.948944	0.629599	0.950593	pentose phosphate pathway (non-oxidative branch)
OANTIGEN-PWY	0.980572	1.02212	0.923334	-0.097828	0.0808396	-1.10458	0.123358	0.00592937	0.712811	0.0103211	0.583783	O-antigen building blocks biosynthesis (E. coli)
ORNARGDEG-PWY	-2.58959	-2.56344	-2.68459	0.075685	0.436257	0.16298	0.446031	0.818383	0.974981	0.712559	0.955534	superpathway of L-arginine and L-ornithine degradation
ORNDEG-PWY	-2.47858	-2.5032	-2.37751	0.0745723	0.498742	0.11297	0.453143	0.926328	0.985918	0.779494	0.964734	superpathway of ornithine degradation
P105-PWY	-0.423481	-0.418639	-0.429657	0.00775857	0.180839	0.0411926	0.483152	0.837686	0.976382	0.878868	0.980294	TCA cycle IV (2-oxoglutarate decarboxylase)
P108-PWY	0.642343	0.644718	0.637594	0.0101577	0.33661	0.0221213	0.48201	0.824517	0.973362	0.926619	0.98681	pyruvate fermentation to propanoate I
P122-PWY	0.50425	0.612334	0.380174	-0.208067	0.353425	-0.678413	0.154769	0.0539764	0.734976	0.0204414	0.593386	heterolactic fermentation
P124-PWY	0.805536	0.936373	0.699607	-0.218369	0.329344	-0.668673	0.156	0.0496929	0.734976	0.0176983	0.592549	Bifidobacterium shunt
P125-PWY	-4.67683	-4.55296	-5.26268	-0.18578	1.43457	-0.130684	0.444889	0.603892	0.958926	0.748539	0.962045	superpathway of (R,R)-butanediol biosynthesis
P161-PWY	0.840446	0.91373	0.763162	-0.171609	0.260925	-0.576866	0.179326	0.0982409	0.740232	0.0312174	0.605711	acetylene degradation
P162-PWY	-1.14258	-1.12172	-1.14463	-0.106556	0.489023	-0.187272	0.410623	0.81355	0.973032	0.613863	0.947807	L-glutamate degradation V (via hydroxyglutarate)
P163-PWY	-1.73943	-1.50524	-1.78407	-0.292058	0.519092	-0.454363	0.32	0.276394	0.904134	0.267789	0.915279	L-lysine fermentation to acetate and butanoate
P164-PWY	-0.623582	-0.590734	-0.645144	-0.0514141	0.331266	-0.146889	0.416905	0.521404	0.953211	0.623142	0.9505	purine nucleobases degradation I (anaerobic)
P221-PWY	-5.66755	-5.28648	-5.66778	-0.320329	3.24283	-0.062735	0.47687	0.486238	0.949755	0.852939	0.975924	octane oxidation
P23-PWY	0.286417	0.272221	0.295219	0.036861	0.153228	0.201374	0.416334	0.714222	0.966103	0.639553	0.951877	reductive TCA cycle I
P281-PWY	-7.61186	-8.29809	-6.95758	0.89026	3.70096	0.178142	0.403429	0.758459	0.969424	0.570453	0.947868	3-phenylpropanoate degradation
P381-PWY	-3.15031	-3.22419	-3.13351	-0.290013	1.35613	-0.0965955	0.382638	0.34683	0.934148	0.461909	0.946038	adenosylcobalamin biosynthesis II (late cobalt incorporation)
P4-PWY	0.255219	0.250262	0.266328	-0.0120415	0.148329	-0.0628852	0.478286	0.852587	0.977639	0.897286	0.983285	superpathway of L-lysine, L-threonine and L-methionine biosynthesis I
P42-PWY	1.36168	1.35125	1.38764	-0.00112039	0.21683	-0.00424964	0.498286	0.929946	0.986386	0.947271	0.99059	incomplete reductive TCA cycle
P441-PWY	0.750812	0.767747	0.686999	-0.0862658	0.141051	-0.539036	0.251856	0.0778835	0.736802	0.108462	0.693442	superpathway of N-acetylneuraminate degradation
P461-PWY	-1.3349	-1.30998	-1.38853	0.162615	0.584782	0.193606	0.434286	0.948909	0.988894	0.665554	0.948854	hexitol fermentation to lactate, formate, ethanol and acetate
P562-PWY	-4.78969	-4.71412	-5.02242	-0.0474716	1.31308	-0.0312014	0.486579	0.915082	0.984467	0.920494	0.986931	myo-inositol degradation I
PANTO-PWY	0.830295	0.82341	0.834384	0.0115771	0.15529	0.0704146	0.454857	0.663557	0.963015	0.769828	0.967132	phosphopantothenate biosynthesis I
PANTOSYN-PWY	0.952768	0.950804	0.956115	-0.00192552	0.11276	-0.0175887	0.491719	0.902394	0.983427	0.878682	0.979684	pantothenate and coenzyme A biosynthesis I
PENTOSE-P-PWY	0.980502	1.01751	0.918154	-0.102223	0.1682	-0.577067	0.270702	0.0895334	0.739591	0.127265	0.722301	pentose phosphate pathway
PEPTIDOGLYCANSYN-PWY	1.49907	1.53017	1.44631	-0.073024	0.0952713	-0.701297	0.210286	0.0701844	0.736043	0.0513488	0.619315	peptidoglycan biosynthesis I (meso-diaminopimelate containing)
PHOSLIPSYN-PWY	1.45746	1.49519	1.38211	-0.103975	0.0967828	-0.818032	0.163429	0.0787179	0.736477	0.0211506	0.594541	superpathway of phospholipid biosynthesis I (bacteria)
POLYAMINSYN3-PWY	-1.63825	-1.70589	-1.62584	0.0468537	0.376668	0.126647	0.438607	0.537659	0.954242	0.735872	0.961417	superpathway of polyamine biosynthesis II
POLYAMSYN-PWY	-1.30262	-1.32878	-1.26902	0.0915179	0.311894	0.258788	0.377499	0.337123	0.924244	0.444842	0.942959	superpathway of polyamine biosynthesis I
POLYISOPRENSYN-PWY	1.02452	1.03679	1.01172	-0.0239768	0.159606	-0.138508	0.430611	0.442425	0.943853	0.684526	0.956828	polyisoprenoid biosynthesis (E. coli)
PPGPPMET-PWY	-0.941674	-0.872671	-1.05648	-0.237811	0.390868	-0.551474	0.272416	0.142709	0.786091	0.127213	0.722825	ppGpp biosynthesis
PROTOCATECHUATE-ORTHO-CLEAVAGE-PWY	-4.92948	-4.91538	-4.942	-0.0774301	1.07385	-0.0808256	0.462593	0.706366	0.965638	0.829668	0.973005	protocatechuate degradation II (ortho-cleavage pathway)
PRPP-PWY	0.786241	0.797833	0.76114	-0.0361105	0.134876	-0.241081	0.390286	0.445019	0.943383	0.524372	0.946594	superpathway of histidine, purine, and pyrimidine biosynthesis
PWY-1269	0.484092	0.477661	0.516334	0.0203512	0.261385	0.089214	0.465448	0.731919	0.967066	0.864051	0.977417	CMP-3-deoxy-D-manno-octulosonate biosynthesis I
PWY-1861	-2.08115	-2.12927	-1.91689	0.17134	1.05031	0.158773	0.408	0.707559	0.965292	0.553023	0.946811	formaldehyde assimilation II (RuMP Cycle)
PWY-2941	-0.261209	-0.238814	-0.408864	-0.132021	0.473826	-0.254125	0.336379	0.27172	0.904463	0.307232	0.929924	L-lysine biosynthesis II
PWY-2942	1.23687	1.23404	1.24093	-0.0534676	0.126196	-0.388951	0.366857	0.143826	0.786356	0.388497	0.937266	L-lysine biosynthesis III
PWY-3001	1.18786	1.18605	1.19019	-0.0447054	0.106221	-0.395613	0.349515	0.23404	0.869073	0.346273	0.932381	superpathway of L-isoleucine biosynthesis I
PWY-3781	-1.47329	-1.40338	-1.58997	-0.0471697	1.54747	-0.0376632	0.477143	0.784888	0.96973	0.947825	0.990575	aerobic respiration I (cytochrome c)
PWY-4984	-0.803821	-0.779827	-0.866659	-0.11324	0.449575	-0.25077	0.349143	0.419991	0.943617	0.359108	0.93909	urea cycle
PWY-5005	-2.5198	-2.66093	-2.45509	0.291113	1.20509	0.16936	0.374286	0.911903	0.984049	0.414932	0.945034	biotin biosynthesis II
PWY-5022	-1.58489	-1.51934	-1.6262	-0.0949201	0.329135	-0.239566	0.360937	0.229598	0.869705	0.392287	0.940693	4-aminobutanoate degradation V
PWY-5028	-5.86471	-5.444	-6.16213	-0.754066	1.88053	-0.23315	0.318857	0.338452	0.931581	0.256942	0.900721	L-histidine degradation II
PWY-5088	-2.43172	-2.6641	-2.29313	0.163475	1.65996	0.0346554	0.461143	0.51982	0.953369	0.812941	0.969448	L-glutamate degradation VIII (to propanoate)
PWY-5097	1.17561	1.18258	1.17172	-0.0492088	0.125909	-0.418506	0.308966	0.121504	0.763011	0.225184	0.860515	L-lysine biosynthesis VI
PWY-5100	1.45853	1.4851	1.40576	-0.0726783	0.101059	-0.503259	0.211879	0.195158	0.842177	0.0596826	0.629018	pyruvate fermentation to acetate and lactate II
PWY-5101	1.27939	1.27493	1.29774	-0.00120799	0.112224	-0.00996141	0.49743	0.898806	0.982798	0.926781	0.987276	L-isoleucine biosynthesis II
PWY-5103	1.01095	1.01802	0.963389	-0.0288508	0.117918	-0.204777	0.412907	0.839971	0.976204	0.623684	0.951122	L-isoleucine biosynthesis III
PWY-5104	1.2044	1.203	1.2105	-0.00402384	0.114281	-0.0402737	0.48715	0.885959	0.98153	0.895983	0.982393	L-isoleucine biosynthesis IV
PWY-5121	1.12587	1.12816	1.11147	-0.00401261	0.100393	-0.0365655	0.484295	0.840424	0.976444	0.861992	0.977318	superpathway of geranylgeranyl diphosphate biosynthesis II (via MEP)
PWY-5154	0.370774	0.360526	0.404851	0.0428119	0.185476	0.192318	0.383781	0.716388	0.965765	0.45678	0.943966	L-arginine biosynthesis III (via N-acetyl-L-citrulline)
PWY-5177	-1.49718	-1.52345	-1.45086	0.101199	0.288347	0.31883	0.326857	0.406744	0.938359	0.273567	0.891129	glutaryl-CoA degradation
PWY-5178	-12.4583	-11.6445	-13.3183	-1.02982	5.61727	-0.159151	0.430611	0.559361	0.939023	0.616488	0.947153	toluene degradation IV (aerobic) (via catechol)
PWY-5180	-2.51882	-2.49534	-2.67812	0.0334569	0.494186	0.0119156	0.469446	0.359245	0.935353	0.853937	0.976807	toluene degradation I (aerobic) (via o-cresol)
PWY-5181	-6.0872	-5.60916	-6.59955	-0.678914	3.00757	-0.16808	0.403429	0.743599	0.9694	0.578571	0.946958	toluene degradation III (aerobic) (via p-cresol)
PWY-5182	-2.52237	-2.49674	-2.6809	0.0180235	0.48958	0.0090663	0.483152	0.35935	0.935482	0.860197	0.977067	toluene degradation II (aerobic) (via 4-methylcatechol)
PWY-5188	-0.26191	-0.277128	-0.222804	0.067023	0.174403	0.386044	0.343429	0.254546	0.882295	0.34845	0.925304	tetrapyrrole biosynthesis I (from glutamate)
PWY-5189	-0.394108	-0.406976	-0.358752	0.0712079	0.181323	0.373761	0.350086	0.24486	0.873561	0.361905	0.930632	tetrapyrrole biosynthesis II (from glycine)
PWY-5265	-2.02564	-2.13872	-1.94753	0.167612	0.923196	0.20236	0.428898	0.577455	0.957785	0.686163	0.952172	peptidoglycan biosynthesis II (staphylococci)
PWY-5304	-1.91645	-2.1069	-1.8657	0.0438328	0.906019	0.0486414	0.489143	0.888552	0.981377	0.929948	0.988	superpathway of sulfur oxidation (Acidianus ambivalens)
PWY-5345	-0.548129	-0.559652	-0.535815	0.0230883	0.129136	0.171137	0.406625	0.653163	0.960608	0.598085	0.948907	superpathway of L-methionine biosynthesis (by sulfhydrylation)
PWY-5347	0.682417	0.68992	0.676654	-0.0208486	0.17028	-0.116654	0.431429	0.578566	0.956667	0.712114	0.958709	superpathway of L-methionine biosynthesis (transsulfuration)
PWY-5384	-0.783237	-0.943349	-0.636197	0.266952	0.414847	0.463041	0.313535	0.487608	0.950397	0.225145	0.89066	sucrose degradation IV (sucrose phosphorylase)
PWY-5415	-4.61815	-4.48354	-4.73465	0.0242816	1.23714	0.00816831	0.494857	0.362734	0.935737	0.932781	0.988572	catechol degradation I (meta-cleavage pathway)
PWY-5417	-6.22528	-5.83582	-6.3166	-0.591894	1.23831	-0.383343	0.385143	0.303095	0.903161	0.492544	0.945183	catechol degradation III (ortho-cleavage pathway)
PWY-5431	-6.23142	-5.85012	-6.31828	-0.631109	1.26344	-0.408394	0.379783	0.301054	0.903309	0.492449	0.945935	aromatic compounds degradation via &beta;-ketoadipate
PWY-5484	1.6271	1.6695	1.57941	-0.0797052	0.101417	-0.707282	0.239292	0.0789882	0.737235	0.0906968	0.664827	glycolysis II (from fructose 6-phosphate)
PWY-5505	0.0839855	-0.0808909	0.198056	0.184614	0.406857	0.404646	0.351429	0.172824	0.819157	0.340997	0.939914	L-glutamate and L-glutamine biosynthesis
PWY-5507	-3.10724	-2.82557	-3.42992	-0.565587	1.41274	-0.142278	0.330286	0.369975	0.936779	0.270989	0.926174	adenosylcobalamin biosynthesis I (early cobalt insertion)
PWY-5509	0.449968	0.451244	0.447848	0.00790349	0.177302	0.0385706	0.474286	0.711152	0.965624	0.852628	0.976027	adenosylcobalamin biosynthesis from cobyrinate a,c-diamide I
PWY-5532	-6.00975	-6.44009	-5.75568	0.242396	7.44091	0.0389491	0.434038	0.741171	0.968298	0.706743	0.959639	adenosine nucleotides degradation IV
PWY-5659	1.13762	1.16805	1.12715	-0.0354677	0.132047	-0.265804	0.381714	0.461618	0.946246	0.457928	0.943553	GDP-mannose biosynthesis
PWY-5667	1.57818	1.5916	1.521	-0.06627	0.126421	-0.456557	0.270131	0.250761	0.886682	0.148299	0.760619	CDP-diacylglycerol biosynthesis I
PWY-5676	0.0354071	-0.00914366	0.0383988	-0.0433488	0.401154	-0.12019	0.456	0.760063	0.968585	0.820948	0.970734	acetyl-CoA fermentation to butanoate II
PWY-5677	-2.12232	-2.10193	-2.22702	-0.0362851	0.68629	-0.0487635	0.484866	0.904983	0.983544	0.950847	0.991188	succinate fermentation to butanoate
PWY-5686	1.65476	1.67718	1.59337	-0.0822502	0.0961248	-0.797537	0.208571	0.0580758	0.735028	0.0525167	0.622746	UMP biosynthesis
PWY-5695	1.19304	1.18667	1.20334	-0.0195501	0.0952785	-0.217052	0.438286	0.526252	0.949988	0.731435	0.960356	urate biosynthesis/inosine 5'-phosphate degradation
PWY-5705	-2.90216	-2.97647	-2.75928	0.216152	0.587095	0.364532	0.369143	0.269195	0.896772	0.377256	0.939581	allantoin degradation to glyoxylate III
PWY-5747	-3.26297	-3.28919	-3.19577	0.101782	0.469012	0.201473	0.402627	0.588064	0.957107	0.556037	0.948422	2-methylcitrate cycle II
PWY-5823	-13.0201	-13.4973	-12.1167	2.16792	7.42715	0.280364	0.397143	0.455861	0.913205	0.532365	0.925399	superpathway of CDP-glucose-derived O-antigen building blocks biosynthesis
PWY-5837	-1.89097	-1.92026	-1.85249	0.0861699	0.292	0.281764	0.390857	0.425491	0.940272	0.489479	0.946001	1,4-dihydroxy-2-naphthoate biosynthesis I
PWY-5838	-0.672146	-0.690918	-0.643215	0.0591922	0.179912	0.294069	0.374072	0.488746	0.947615	0.439409	0.942778	superpathway of menaquinol-8 biosynthesis I
PWY-5840	-0.683779	-0.698526	-0.648886	0.0548284	0.184653	0.276615	0.377714	0.552855	0.954128	0.467772	0.944522	superpathway of menaquinol-7 biosynthesis
PWY-5845	-1.06481	-1.07453	-1.05431	0.0589307	0.205332	0.292389	0.388571	0.447384	0.94185	0.469018	0.942065	superpathway of menaquinol-9 biosynthesis
PWY-5850	-1.06564	-1.0749	-1.05655	0.0591758	0.205474	0.296318	0.376927	0.457279	0.942921	0.476943	0.942391	superpathway of menaquinol-6 biosynthesis I
PWY-5855	-2.42206	-2.45631	-2.39304	0.0683286	0.376986	0.174186	0.418618	0.838277	0.976772	0.649929	0.954445	ubiquinol-7 biosynthesis (prokaryotic)
PWY-5856	-2.42466	-2.45634	-2.39423	0.0634162	0.376908	0.168361	0.425714	0.844093	0.977205	0.642055	0.954414	ubiquinol-9 biosynthesis (prokaryotic)
PWY-5857	-2.42554	-2.45771	-2.39384	0.0637389	0.381448	0.172573	0.422045	0.839373	0.976383	0.640623	0.95341	ubiquinol-10 biosynthesis (prokaryotic)
PWY-5860	-1.46824	-1.47156	-1.46514	0.054017	0.260524	0.198044	0.413714	0.61309	0.959707	0.593343	0.950858	superpathway of demethylmenaquinol-6 biosynthesis I
PWY-5861	-0.99554	-1.01	-0.954049	0.0587168	0.230964	0.219809	0.4	0.698489	0.965312	0.553068	0.948191	superpathway of demethylmenaquinol-8 biosynthesis
PWY-5862	-1.46951	-1.47143	-1.46711	0.0546799	0.256003	0.199407	0.413478	0.623199	0.959699	0.610574	0.951795	superpathway of demethylmenaquinol-9 biosynthesis
PWY-5863	-1.7204	-1.74921	-1.68167	0.0857019	0.281952	0.30612	0.375429	0.428253	0.940342	0.491465	0.945333	superpathway of phylloquinol biosynthesis
PWY-5896	-1.06503	-1.07569	-1.05513	0.0596856	0.205141	0.282101	0.375429	0.448493	0.942242	0.471015	0.941673	superpathway of menaquinol-10 biosynthesis
PWY-5897	-0.775916	-0.79217	-0.733616	0.0667777	0.199456	0.300656	0.370857	0.504382	0.949707	0.441937	0.9431	superpathway of menaquinol-11 biosynthesis
PWY-5898	-0.77499	-0.792228	-0.733665	0.06392	0.197156	0.30759	0.377143	0.506337	0.948947	0.443763	0.944052	superpathway of menaquinol-12 biosynthesis
PWY-5899	-0.774784	-0.794023	-0.733404	0.0627127	0.195536	0.297865	0.378857	0.495355	0.947983	0.427708	0.943134	superpathway of menaquinol-13 biosynthesis
PWY-5910	-0.0337073	0.00711358	-0.187253	-0.219167	0.458277	-0.487906	0.229714	0.150721	0.797195	0.0696493	0.635885	superpathway of geranylgeranyldiphosphate biosynthesis I (via mevalonate)
PWY-5913	0.500466	0.521588	0.4977	-0.0179173	0.193122	-0.0725428	0.459166	0.580742	0.9575	0.838003	0.974694	TCA cycle VI (obligate autotrophs)
PWY-5918	-1.14497	-1.15968	-1.11096	0.0443218	0.241454	0.170592	0.41462	0.613186	0.958539	0.592218	0.951779	superpathay of heme biosynthesis from glutamate
PWY-5920	-1.97558	-1.97256	-1.98394	0.0272204	0.27408	0.088489	0.455429	0.603806	0.957743	0.781783	0.968266	superpathway of heme biosynthesis from glycine
PWY-5971	0.97159	0.935986	0.994528	0.0477236	0.139794	0.291618	0.379429	0.60651	0.958628	0.459379	0.944156	palmitate biosynthesis II (bacteria and plants)
PWY-5973	1.33731	1.3379	1.33701	-0.023533	0.114209	-0.175333	0.410623	0.259614	0.891012	0.543808	0.948028	cis-vaccenate biosynthesis
PWY-5989	0.8125	0.757478	0.855789	0.0810985	0.191728	0.356255	0.333143	0.2987	0.915544	0.284586	0.919655	stearate biosynthesis II (bacteria and plants)
PWY-6071	-6.18709	-5.83995	-6.35942	-0.543327	3.00572	-0.177019	0.384	0.822331	0.975561	0.481778	0.945891	superpathway of phenylethylamine degradation
PWY-6121	1.34754	1.38056	1.33831	-0.0879036	0.138473	-0.62633	0.229714	0.0481627	0.734976	0.0782411	0.642112	5-aminoimidazole ribonucleotide biosynthesis I
PWY-6122	1.30361	1.35831	1.29268	-0.0854937	0.137281	-0.595078	0.226857	0.0426687	0.734976	0.0711981	0.633554	5-aminoimidazole ribonucleotide biosynthesis II
PWY-6123	1.33605	1.34386	1.32817	-0.0723622	0.122764	-0.551969	0.311429	0.0863386	0.739408	0.209142	0.851035	inosine-5'-phosphate biosynthesis I
PWY-6125	1.1379	1.17299	1.12058	-0.0718418	0.137569	-0.462691	0.26956	0.0919543	0.740826	0.148964	0.760621	superpathway of guanosine nucleotides de novo biosynthesis II
PWY-6126	1.67597	1.70166	1.63223	-0.0691318	0.0992517	-0.673484	0.234286	0.087345	0.740062	0.0890337	0.659774	superpathway of adenosine nucleotides de novo biosynthesis II
PWY-6147	1.16361	1.18498	1.15423	-0.020321	0.143842	-0.075352	0.444	0.519479	0.952874	0.741906	0.959781	6-hydroxymethyl-dihydropterin diphosphate biosynthesis I
PWY-6151	0.825505	0.861706	0.803083	-0.0612764	0.144478	-0.421746	0.229143	0.0806331	0.737589	0.0775913	0.655329	S-adenosyl-L-methionine cycle I
PWY-6163	1.2036	1.19024	1.207	-0.00795685	0.126904	-0.0495549	0.465448	0.846627	0.97657	0.853652	0.976886	chorismate biosynthesis from 3-dehydroquinate
PWY-6182	-6.35548	-6.03836	-6.38228	-0.379171	1.78603	-0.135755	0.43004	0.637557	0.960441	0.688146	0.955118	superpathway of salicylate degradation
PWY-6185	-6.50841	-5.98152	-7.05073	-0.694316	3.20545	-0.162831	0.403198	0.755514	0.969839	0.568985	0.947283	4-methylcatechol degradation (ortho cleavage)
PWY-621	0.460384	0.550791	0.425407	-0.111495	0.224591	-0.363001	0.277714	0.126133	0.766746	0.148	0.762596	sucrose degradation III (sucrose invertase)
PWY-6263	-2.97748	-2.94239	-3.04055	-0.154166	1.72472	-0.0828839	0.372571	0.402192	0.942059	0.450116	0.943821	superpathway of menaquinol-8 biosynthesis II
PWY-6269	0.457232	0.457256	0.456907	0.0125628	0.175247	0.0597818	0.460879	0.686183	0.964327	0.826456	0.971816	adenosylcobalamin salvage from cobinamide II
PWY-6277	1.30278	1.35917	1.29204	-0.0831471	0.135996	-0.600739	0.235865	0.0414311	0.734976	0.0706715	0.635379	superpathway of 5-aminoimidazole ribonucleotide biosynthesis
PWY-6282	0.749874	0.698901	0.79848	0.0778843	0.182482	0.37662	0.324571	0.329986	0.924931	0.283453	0.915944	palmitoleate biosynthesis I (from (5Z)-dodec-5-enoate)
PWY-6317	0.648907	0.692167	0.603662	-0.103844	0.146683	-0.52858	0.216571	0.084103	0.736248	0.064848	0.633302	galactose degradation I (Leloir pathway)
PWY-6353	0.0633741	0.0407534	0.0758603	0.00211812	0.404955	0.0050324	0.498001	0.948775	0.989049	0.952097	0.991407	purine nucleotides degradation II (aerobic)
PWY-6383	-5.56105	-5.24168	-5.62956	0.130633	2.42604	0.0376772	0.466591	0.66383	0.962942	0.876245	0.979707	mono-trans, poly-cis decaprenyl phosphate biosynthesis
PWY-6385	1.49864	1.52991	1.44613	-0.0741175	0.0950493	-0.697884	0.204571	0.0704196	0.735782	0.0514893	0.620804	peptidoglycan biosynthesis III (mycobacteria)
PWY-6386	1.49483	1.52084	1.43942	-0.0748725	0.0915658	-0.704634	0.211308	0.0600155	0.73517	0.0488628	0.618757	UDP-N-acetylmuramoyl-pentapeptide biosynthesis II (lysine-containing)
PWY-6387	1.51665	1.54864	1.46556	-0.0752196	0.0923146	-0.692419	0.198286	0.0697472	0.736279	0.0462649	0.616791	UDP-N-acetylmuramoyl-pentapeptide biosynthesis I (meso-diaminopimelate containing)
PWY-6396	-4.31401	-3.86627	-4.65758	-0.561039	1.11382	-0.499829	0.287264	0.125739	0.766352	0.148415	0.760518	superpathway of 2,3-butanediol biosynthesis
PWY-6397	-6.50523	-6.44174	-6.65988	0.563833	3.38311	0.0906817	0.449457	0.721197	0.967067	0.71847	0.956827	mycolyl-arabinogalactan-peptidoglycan complex biosynthesis
PWY-6467	0.16974	0.138047	0.26225	0.063265	0.303438	0.206813	0.412571	0.541838	0.954421	0.564918	0.947442	Kdo transfer to lipid IVA III (Chlamydia)
PWY-6470	-1.86767	-1.81184	-1.86805	0.0975763	0.929198	0.0785506	0.45574	0.54924	0.955804	0.788403	0.966136	peptidoglycan biosynthesis V (&beta;-lactam resistance)
PWY-6471	1.0105	1.03946	0.93135	-0.1387	0.187426	-0.651841	0.147915	0.0969444	0.74039	0.0161528	0.591862	peptidoglycan biosynthesis IV (Enterococcus faecium)
PWY-6478	-1.91143	-1.88379	-2.00332	-0.128282	0.576866	-0.203597	0.414286	0.450759	0.946256	0.563244	0.947513	GDP-D-glycero-&alpha;-D-manno-heptose biosynthesis
PWY-6507	0.505102	0.507109	0.502387	-0.062701	0.26214	-0.171805	0.437714	0.922384	0.985495	0.717863	0.957988	4-deoxy-L-threo-hex-4-enopyranuronate degradation
PWY-6519	0.685676	0.690167	0.685676	0.0374931	0.216408	0.146372	0.398629	0.71921	0.96603	0.496376	0.946295	8-amino-7-oxononanoate biosynthesis I
PWY-6545	0.0243499	0.0189459	0.0272802	-0.00567187	0.232223	-0.0273661	0.490286	0.856615	0.977912	0.902697	0.983472	pyrimidine deoxyribonucleotides de novo biosynthesis III
PWY-6562	-5.64002	-5.58993	-5.64111	-0.138223	3.0408	-0.036062	0.442033	0.685735	0.96441	0.722689	0.959372	norspermidine biosynthesis
PWY-6572	-1.3831	-1.32596	-1.67724	-0.161429	1.006	-0.22698	0.422286	0.394316	0.940635	0.650014	0.949095	chondroitin sulfate degradation I (bacterial)
PWY-6588	-0.210575	-0.228786	-0.194807	-0.0162231	0.323676	-0.0447933	0.477714	0.787236	0.97115	0.915401	0.985816	pyruvate fermentation to acetone
PWY-6590	-0.626269	-0.641166	-0.606118	0.0369694	0.18623	0.204783	0.398629	0.572709	0.955616	0.57115	0.94874	superpathway of Clostridium acetobutylicum acidogenic fermentation
PWY-6608	0.0632633	0.0762751	0.0570604	-0.0365561	0.363448	-0.0912342	0.444571	0.635529	0.961732	0.748068	0.959923	guanosine nucleotides degradation III
PWY-6609	1.08483	1.10518	1.0595	-0.0583793	0.112449	-0.456463	0.255283	0.10919	0.753118	0.11276	0.699896	adenine and adenosine salvage III
PWY-6612	1.15995	1.16674	1.1525	-0.0117391	0.123357	-0.0750157	0.447744	0.874364	0.979853	0.737826	0.962581	superpathway of tetrahydrofolate biosynthesis
PWY-6628	0.668637	0.658078	0.672153	0.0432417	0.168495	0.212336	0.404571	0.454277	0.947095	0.607124	0.949737	superpathway of L-phenylalanine biosynthesis
PWY-6629	-0.0681382	-0.184424	0.0486761	0.23016	0.395028	0.588798	0.203429	0.05699	0.734976	0.0484085	0.61767	superpathway of L-tryptophan biosynthesis
PWY-6630	0.629676	0.609381	0.633678	0.0369463	0.173532	0.189629	0.412571	0.453251	0.946533	0.612018	0.949959	superpathway of L-tyrosine biosynthesis
PWY-6660	-12.8977	-13.9334	-10.9345	2.34673	5.32252	0.3982	0.313143	0.329431	0.859971	0.279217	0.828493	2-heptyl-3-hydroxy-4(1H)-quinolone biosynthesis
PWY-6690	-3.39334	-3.35903	-3.4516	0.102909	0.524746	0.192202	0.434857	0.635393	0.960889	0.708618	0.957541	cinnamate and 3-hydroxycinnamate degradation to 2-oxopent-4-enoate
PWY-6700	0.749326	0.746406	0.756142	0.031962	0.208155	0.153751	0.435429	0.697411	0.964797	0.702839	0.956236	queuosine biosynthesis
PWY-6703	0.622202	0.641379	0.58269	-0.0499104	0.23281	-0.185089	0.392	0.875267	0.979515	0.519517	0.946875	preQ0 biosynthesis
PWY-6708	-2.42247	-2.45486	-2.39423	0.0575457	0.382634	0.154736	0.428571	0.844489	0.977182	0.652035	0.95495	ubiquinol-8 biosynthesis (prokaryotic)
PWY-6737	1.43038	1.4389	1.38331	-0.038239	0.165479	-0.202094	0.411765	0.491491	0.950382	0.613658	0.949331	starch degradation V
PWY-6749	-1.88976	-1.74232	-1.94326	-0.190166	0.637761	-0.253917	0.351429	0.292677	0.913414	0.357556	0.935703	CMP-legionaminate biosynthesis I
PWY-6876	-4.78607	-5.07698	-4.55093	-0.00705843	2.66438	-0.00256773	0.497714	0.456736	0.946908	0.949944	0.991325	isopropanol biosynthesis
PWY-6891	-0.382171	-0.349001	-0.429874	-0.144045	0.291906	-0.473574	0.237579	0.102261	0.742457	0.0863848	0.661101	thiazole biosynthesis II (Bacillus)
PWY-6892	0.965447	0.979793	0.953391	-0.0392403	0.200976	-0.181904	0.382857	0.824873	0.974136	0.456515	0.945089	thiazole biosynthesis I (E. coli)
PWY-6895	0.457834	0.46581	0.370768	-0.0893207	0.193959	-0.394148	0.370645	0.37839	0.935389	0.378412	0.942868	superpathway of thiamin diphosphate biosynthesis II
PWY-6897	0.737742	0.70939	0.805632	0.0543065	0.248751	0.205465	0.42	0.461586	0.947731	0.602722	0.948607	thiamin salvage II
PWY-6901	0.895231	0.91453	0.862543	-0.0707232	0.149017	-0.426569	0.327429	0.230706	0.870635	0.273523	0.905849	superpathway of glucose and xylose degradation
PWY-6969	0.938731	0.935266	0.941112	-0.00808041	0.163335	-0.0396761	0.478286	0.884665	0.981149	0.89372	0.982502	TCA cycle V (2-oxoglutarate:ferredoxin oxidoreductase)
PWY-7003	-1.9735	-1.48392	-2.21476	-0.724131	0.825088	-0.784618	0.155911	0.0139218	0.734976	0.0177209	0.591508	glycerol degradation to butanol
PWY-7013	-1.20829	-0.867462	-1.23955	-0.352224	1.48517	-0.167276	0.408338	0.760405	0.967865	0.582676	0.947188	L-1,2-propanediol degradation
PWY-7031	-6.10346	-5.514	-6.58533	-1.25843	4.48554	-0.291881	0.282696	0.196956	0.840659	0.170644	0.796707	protein N-glycosylation (bacterial)
PWY-7090	-4.45302	-4.77519	-4.03516	0.730123	1.48071	0.285736	0.241714	0.106362	0.746605	0.0916501	0.662912	UDP-2,3-diacetamido-2,3-dideoxy-&alpha;-D-mannuronate biosynthesis
PWY-7094	-5.36194	-5.19208	-5.37506	-0.286555	2.43443	-0.0678519	0.461451	0.432233	0.945251	0.863169	0.976877	fatty acid salvage
PWY-7111	1.2732	1.27914	1.2632	-0.0199279	0.099488	-0.195454	0.415762	0.640121	0.96116	0.565692	0.949382	pyruvate fermentation to isobutanol (engineered)
PWY-7184	0.781989	0.815891	0.743364	-0.07181	0.144267	-0.422333	0.252	0.0948904	0.741851	0.111186	0.697257	pyrimidine deoxyribonucleotides de novo biosynthesis I
PWY-7187	0.930401	0.963194	0.906965	-0.0728683	0.087436	-0.667327	0.164	0.0362778	0.734976	0.0290588	0.596121	pyrimidine deoxyribonucleotides de novo biosynthesis II
PWY-7196	1.06098	1.08527	1.03812	-0.0647078	0.135623	-0.403083	0.310109	0.1286	0.769541	0.228257	0.865589	superpathway of pyrimidine ribonucleosides salvage
PWY-7197	0.56537	0.588764	0.54577	-0.0682807	0.129952	-0.410527	0.26	0.0970385	0.742973	0.121285	0.71431	pyrimidine deoxyribonucleotide phosphorylation
PWY-7198	-5.41228	-5.46918	-5.3317	0.148433	2.3441	0.0436378	0.454597	0.610428	0.95992	0.816621	0.97071	pyrimidine deoxyribonucleotides de novo biosynthesis IV
PWY-7199	0.919056	0.923908	0.91511	-0.0189496	0.10865	-0.14942	0.414049	0.609742	0.958812	0.61607	0.953313	pyrimidine deoxyribonucleosides salvage
PWY-7200	0.694973	0.721915	0.643375	-0.0684374	0.0993654	-0.596991	0.207429	0.0471625	0.734991	0.0505732	0.619143	superpathway of pyrimidine deoxyribonucleoside salvage
PWY-7208	1.70111	1.73281	1.65705	-0.0723593	0.107089	-0.659017	0.191319	0.0814001	0.737279	0.0413387	0.611223	superpathway of pyrimidine nucleobases salvage
PWY-7210	-4.89566	-4.95866	-4.82057	0.158748	2.27483	0.0480885	0.449143	0.584176	0.957644	0.811403	0.969916	pyrimidine deoxyribonucleotides biosynthesis from CTP
PWY-7211	0.600196	0.599802	0.600941	-0.00375273	0.177477	-0.0186559	0.492	0.918588	0.984787	0.91514	0.98553	superpathway of pyrimidine deoxyribonucleotides de novo biosynthesis
PWY-7219	1.65395	1.68017	1.61273	-0.0673382	0.0946731	-0.683439	0.217143	0.0782671	0.737602	0.0636061	0.63304	adenosine ribonucleotides de novo biosynthesis
PWY-7220	1.82492	1.87973	1.79374	-0.0641917	0.102566	-0.567	0.272416	0.184636	0.829109	0.150683	0.762772	adenosine deoxyribonucleotides de novo biosynthesis II
PWY-7221	1.65829	1.67777	1.58298	-0.0752976	0.123189	-0.589162	0.251856	0.105037	0.74815	0.108776	0.689727	guanosine ribonucleotides de novo biosynthesis
PWY-7222	1.82387	1.88	1.79384	-0.0631846	0.104867	-0.530047	0.271845	0.183652	0.82965	0.144189	0.756298	guanosine deoxyribonucleotides de novo biosynthesis II
PWY-7228	1.07077	1.11138	1.0448	-0.0716669	0.139917	-0.428387	0.273143	0.0989137	0.742856	0.149624	0.760804	superpathway of guanosine nucleotides de novo biosynthesis I
PWY-7229	1.73236	1.7596	1.68841	-0.0703901	0.0991434	-0.667198	0.248429	0.0908953	0.740062	0.0902295	0.662526	superpathway of adenosine nucleotides de novo biosynthesis I
PWY-7234	0.136918	0.235908	0.109465	-0.124276	0.476465	-0.269318	0.317533	0.169309	0.816095	0.232916	0.873971	inosine-5'-phosphate biosynthesis III
PWY-7237	-2.33771	-2.30337	-2.37232	-0.12875	0.78457	-0.162131	0.393714	0.507219	0.951909	0.528428	0.947663	myo-, chiro- and scillo-inositol degradation
PWY-7242	0.618067	0.642664	0.594334	-0.058002	0.296193	-0.189951	0.370645	0.781592	0.970078	0.440184	0.944168	D-fructuronate degradation
PWY-7254	-1.12553	-1.07752	-1.14544	-0.0531169	0.378378	-0.132362	0.446857	0.521844	0.952512	0.694834	0.955401	TCA cycle VII (acetate-producers)
PWY-7315	-1.92577	-1.95016	-1.85807	0.0812341	0.390649	0.184844	0.405483	0.817552	0.974112	0.572395	0.948648	dTDP-N-acetylthomosamine biosynthesis
PWY-7323	0.746928	0.757088	0.699364	-0.0112828	0.215857	-0.0512867	0.480868	0.92956	0.986485	0.868766	0.978231	superpathway of GDP-mannose-derived O-antigen building blocks biosynthesis
PWY-7328	-0.362109	-0.32173	-0.425965	-0.153908	0.49821	-0.420954	0.263429	0.115005	0.752785	0.105685	0.684996	superpathway of UDP-glucose-derived O-antigen building blocks biosynthesis
PWY-7332	-1.1674	-1.11426	-1.31197	0.0191031	0.696812	0.0242398	0.494286	0.695779	0.964927	0.9766	0.99564	superpathway of UDP-N-acetylglucosamine-derived O-antigen building blocks biosynthesis
PWY-7371	-4.36258	-4.30573	-4.42298	-0.149558	1.89454	-0.0769209	0.394632	0.406328	0.942079	0.585734	0.950347	1,4-dihydroxy-6-naphthoate biosynthesis II
PWY-7373	-5.30749	-4.87614	-5.62138	-0.921647	4.98016	-0.250092	0.29012	0.153763	0.800146	0.175496	0.805636	superpathway of demethylmenaquinol-6 biosynthesis II
PWY-7374	-5.55692	-5.49661	-6.29383	-0.516072	5.98667	-0.0775854	0.409143	0.780772	0.972984	0.613405	0.949305	1,4-dihydroxy-6-naphthoate biosynthesis I
PWY-7376	-3.69185	-3.71832	-3.69185	-0.385449	1.56755	-0.136946	0.355226	0.326673	0.93113	0.370795	0.943645	cob(II)yrinate a,c-diamide biosynthesis II (late cobalt incorporation)
PWY-7377	-1.0314	-1.00157	-1.06823	-0.141756	0.422122	-0.287148	0.385494	0.436113	0.945355	0.481709	0.94577	cob(II)yrinate a,c-diamide biosynthesis I (early cobalt insertion)
PWY-7392	0.911906	0.936448	0.874964	-0.0531241	0.0930773	-0.523882	0.279429	0.138628	0.783935	0.155656	0.76932	taxadiene biosynthesis (engineered)
PWY-7400	0.521186	0.516433	0.536423	0.038325	0.116273	0.309551	0.372359	0.258477	0.883583	0.416199	0.938203	L-arginine biosynthesis IV (archaebacteria)
PWY-7431	-5.37844	-5.1346	-5.73696	-0.770119	1.35301	-0.434748	0.223301	0.186515	0.833773	0.075449	0.642985	aromatic biogenic amine degradation (bacteria)
PWY-7446	-3.5082	-3.54597	-3.43541	0.144352	0.484239	0.29942	0.380354	0.298111	0.904193	0.456353	0.940189	sulfoglycolysis
PWY-7456	0.0238361	-0.00669322	0.0574931	0.025212	0.361883	0.0514584	0.47173	0.880987	0.980409	0.89426	0.982395	mannan degradation
PWY-7539	1.14204	1.14842	1.13627	-0.0124267	0.147181	-0.0544873	0.447429	0.583866	0.957596	0.749781	0.963476	6-hydroxymethyl-dihydropterin diphosphate biosynthesis III (Chlamydia)
PWY-7560	1.06479	1.05703	1.09461	0.0209641	0.122067	0.153671	0.41462	0.460804	0.946495	0.572445	0.949676	methylerythritol phosphate pathway II
PWY-7616	-6.70739	-6.98945	-6.56336	-0.47439	3.22022	-0.100521	0.458024	0.278863	0.906342	0.847527	0.974914	methanol oxidation to carbon dioxide
PWY-7663	1.45087	1.46216	1.43673	-0.0376926	0.122246	-0.289994	0.340377	0.195933	0.842147	0.306986	0.914595	gondoate biosynthesis (anaerobic)
PWY-7664	0.822525	0.776758	0.861702	0.0642797	0.168261	0.337593	0.335237	0.388322	0.937339	0.303553	0.923613	oleate biosynthesis IV (anaerobic)
PWY-841	1.21282	1.24687	1.19627	-0.074082	0.137857	-0.532268	0.262136	0.0741707	0.735861	0.113999	0.696492	superpathway of purine nucleotides de novo biosynthesis I
PWY-922	-0.382402	-0.330153	-0.548669	-0.237227	0.502272	-0.493823	0.230286	0.157466	0.803549	0.0749087	0.640774	mevalonate pathway I
PWY0-1061	0.332714	0.328722	0.339201	0.00810601	0.250687	0.0295374	0.481143	0.95076	0.989209	0.91883	0.985706	superpathway of L-alanine biosynthesis
PWY0-1241	-1.54233	-1.55949	-1.49869	0.0635629	0.318029	0.186258	0.427429	0.728332	0.966763	0.677899	0.954628	ADP-L-glycero-&beta;-D-manno-heptose biosynthesis
PWY0-1261	0.641537	0.634469	0.658503	0.0619079	0.166565	0.326844	0.327242	0.169231	0.814462	0.323524	0.922396	anhydromuropeptides recycling
PWY0-1277	-2.52777	-2.50305	-2.64835	0.0459387	0.470002	0.109381	0.461451	0.806385	0.973282	0.812326	0.97002	3-phenylpropanoate and 3-(3-hydroxyphenyl)propanoate degradation
PWY0-1296	0.0415363	0.0810358	-0.00422648	-0.044219	0.370256	-0.0990278	0.427184	0.608109	0.960249	0.658797	0.951844	purine ribonucleosides degradation
PWY0-1297	0.125414	0.163325	0.0620749	-0.0547862	0.34111	-0.131159	0.429714	0.501171	0.95194	0.658188	0.950809	superpathway of purine deoxyribonucleosides degradation
PWY0-1298	0.132076	0.180567	0.0887114	-0.0701249	0.291602	-0.200067	0.386065	0.422762	0.943784	0.490527	0.946228	superpathway of pyrimidine deoxyribonucleosides degradation
PWY0-1319	1.5774	1.59184	1.52077	-0.063833	0.129813	-0.443097	0.273558	0.249839	0.888657	0.146596	0.755907	CDP-diacylglycerol biosynthesis II
PWY0-1338	-3.2613	-3.30203	-3.20294	0.102285	0.448654	0.214515	0.394061	0.543951	0.953215	0.528995	0.946766	polymyxin resistance
PWY0-1415	-1.68937	-1.69881	-1.64475	0.0868314	0.258863	0.284938	0.397714	0.384102	0.933387	0.55037	0.946409	superpathway of heme biosynthesis from uroporphyrinogen-III
PWY0-1479	-0.487905	-0.504018	-0.426349	0.0953744	0.32003	0.274289	0.339806	0.503869	0.951473	0.365693	0.939008	tRNA processing
PWY0-1533	-2.7026	-2.62514	-2.75535	0.0880096	0.509043	0.173447	0.442857	0.68277	0.964227	0.691744	0.955143	methylphosphonate degradation I
PWY0-1586	1.03106	1.08037	0.949513	-0.148862	0.273595	-0.489925	0.258138	0.221207	0.870133	0.113735	0.696206	peptidoglycan maturation (meso-diaminopimelate containing)
PWY0-162	1.24155	1.27454	1.22152	-0.0740126	0.11601	-0.583972	0.235865	0.0558541	0.735001	0.0829944	0.650727	superpathway of pyrimidine ribonucleotides de novo biosynthesis
PWY0-166	0.957122	0.99107	0.931742	-0.0725416	0.0922468	-0.663052	0.169143	0.0374232	0.734976	0.0279303	0.595512	superpathway of pyrimidine deoxyribonucleotides de novo biosynthesis (E. coli)
PWY0-321	-6.11361	-5.76472	-6.29721	-0.528878	2.861	-0.175996	0.389143	0.828529	0.976352	0.477928	0.945781	phenylacetate degradation I (aerobic)
PWY0-41	-2.96953	-3.01256	-2.82495	0.219085	0.578715	0.353207	0.348571	0.290092	0.907678	0.355551	0.937609	allantoin degradation IV (anaerobic)
PWY0-42	-3.28095	-3.30296	-3.20867	0.106182	0.481751	0.213367	0.400571	0.552675	0.954121	0.540496	0.947363	2-methylcitrate cycle I
PWY0-781	0.256713	0.26228	0.248139	-0.0151871	0.147296	-0.0832063	0.461714	0.879355	0.981044	0.834538	0.973129	aspartate superpathway
PWY0-845	0.0688403	0.0655363	0.0790667	-0.0102262	0.189997	-0.0576862	0.479155	0.647328	0.961543	0.895549	0.982802	superpathway of pyridoxal 5'-phosphate biosynthesis and salvage
PWY0-862	0.714348	0.667182	0.76477	0.0748678	0.177857	0.373753	0.335237	0.336828	0.926469	0.287201	0.919301	(5Z)-dodec-5-enoate biosynthesis
PWY1G-0	-6.2069	-6.13908	-6.3805	0.664712	3.57104	0.108601	0.435429	0.729289	0.967428	0.720081	0.956011	mycothiol biosynthesis
PWY490-3	-2.10238	-2.07943	-2.10553	-0.180087	0.802805	-0.207475	0.403198	0.505545	0.951888	0.585364	0.947455	nitrate reduction VI (assimilatory)
PWY4FS-7	1.40119	1.43997	1.32104	-0.116812	0.108161	-0.894451	0.156482	0.0587945	0.734988	0.0182661	0.592719	phosphatidylglycerol biosynthesis I (plastidic)
PWY4FS-8	1.40136	1.44095	1.32218	-0.118001	0.108275	-0.894801	0.154769	0.059803	0.734976	0.018464	0.591394	phosphatidylglycerol biosynthesis II (non-plastidic)
PWYG-321	0.855465	0.80543	0.889443	0.0657118	0.169383	0.353094	0.346659	0.410066	0.941115	0.32233	0.927416	mycolate biosynthesis
PYRIDNUCSAL-PWY	0.888892	0.869947	0.903299	-0.000527334	0.16817	-0.00246482	0.499429	0.817064	0.974019	0.926975	0.987623	NAD salvage pathway I
PYRIDNUCSYN-PWY	0.886883	0.897858	0.855096	-0.0206117	0.110866	-0.159957	0.428571	0.835679	0.976702	0.686282	0.957564	NAD biosynthesis I (from aspartate)
PYRIDOXSYN-PWY	-0.253902	-0.258477	-0.24565	0.0257356	0.274417	0.0875526	0.444889	0.938968	0.987314	0.753304	0.962063	pyridoxal 5'-phosphate biosynthesis I
REDCITCYC	-0.932283	-0.860522	-0.964206	-0.0562831	0.34478	-0.163479	0.434609	0.718813	0.965846	0.69619	0.956128	TCA cycle VIII (helicobacter)
RHAMCAT-PWY	-0.0868547	-0.0700904	-0.108448	-0.0107501	0.334767	-0.0329198	0.485714	0.93476	0.986957	0.940847	0.989507	L-rhamnose degradation I
RIBOSYN2-PWY	1.07188	1.07868	1.05822	-0.0077956	0.110373	-0.0525694	0.473714	0.720919	0.967145	0.869289	0.97856	flavin biosynthesis I (bacteria and plants)
RUMP-PWY	-2.51776	-2.55884	-2.35919	0.17711	1.06059	0.175447	0.405483	0.741967	0.967155	0.562503	0.947245	formaldehyde oxidation I
SALVADEHYPOX-PWY	-0.469484	-0.490598	-0.445631	0.0143383	0.523309	0.024668	0.488292	0.959762	0.990358	0.950744	0.991412	adenosine nucleotides degradation II
SER-GLYSYN-PWY	1.0083	1.00881	1.00652	-0.0105323	0.0802611	-0.127767	0.444889	0.599532	0.957461	0.72057	0.961645	superpathway of L-serine and glycine biosynthesis I
SO4ASSIM-PWY	-1.09275	-1.09884	-1.08557	0.0283928	0.177155	0.141441	0.440571	0.560311	0.95369	0.724605	0.963682	sulfate reduction I (assimilatory)
SULFATE-CYS-PWY	-0.286314	-0.282212	-0.289055	0.0156379	0.131274	0.111394	0.441714	0.546979	0.952901	0.750699	0.964839	superpathway of sulfate assimilation and cysteine biosynthesis
TCA	0.664229	0.656377	0.671984	-0.0023235	0.169319	-0.0107782	0.493714	0.882485	0.980867	0.899626	0.982834	TCA cycle I (prokaryotic)
TCA-GLYOX-BYPASS	-1.29605	-1.33381	-1.27963	0.0460356	0.333007	0.127941	0.444889	0.779624	0.970608	0.724112	0.958663	superpathway of glyoxylate bypass and TCA
TEICHOICACID-PWY	-2.44123	-2.60977	-2.00829	0.27471	0.912944	0.247476	0.377143	0.940011	0.987474	0.457717	0.945816	teichoic acid (poly-glycerol) biosynthesis
THISYN-PWY	0.792541	0.772366	0.851814	0.0455082	0.242353	0.179932	0.421714	0.591172	0.958028	0.670591	0.952854	superpathway of thiamin diphosphate biosynthesis I
THREOCAT-PWY	-4.05492	-4.30301	-4.04248	0.303659	1.73912	0.135118	0.395774	0.252485	0.892186	0.500114	0.946057	superpathway of L-threonine metabolism
THRESYN-PWY	1.34501	1.36413	1.33603	-0.0539933	0.117541	-0.44519	0.309714	0.180099	0.824165	0.231129	0.879464	superpathway of L-threonine biosynthesis
TRNA-CHARGING-PWY	1.46528	1.50366	1.41922	-0.0688059	0.0856292	-0.718611	0.249001	0.0918902	0.741679	0.095274	0.668413	tRNA charging
TRPSYN-PWY	0.750134	0.744925	0.824798	0.0728524	0.142319	0.443835	0.324	0.246058	0.880899	0.244696	0.89696	L-tryptophan biosynthesis
TYRFUMCAT-PWY	-6.34124	-5.92153	-6.60569	-0.691956	1.89484	-0.214784	0.343232	0.345545	0.931345	0.29099	0.918077	L-tyrosine degradation I
UBISYN-PWY	-2.39725	-2.43924	-2.36515	0.0680525	0.377116	0.174703	0.428898	0.840729	0.976213	0.626838	0.951683	superpathway of ubiquinol-8 biosynthesis (prokaryotic)
UDPNAGSYN-PWY	1.00934	1.05382	0.889408	-0.109626	0.153654	-0.585073	0.219303	0.171145	0.816798	0.0629628	0.628056	UDP-N-acetyl-D-glucosamine biosynthesis I
VALDEG-PWY	-3.23706	-3.30464	-3.17177	0.19279	0.817212	0.0558354	0.408	0.164656	0.811878	0.581567	0.947729	L-valine degradation I
VALSYN-PWY	1.17585	1.17699	1.17256	-0.0118082	0.106543	-0.104077	0.453714	0.807171	0.973251	0.801188	0.969231	L-valine biosynthesis
