# Supplementary material for: Intranasal administration of Lactobacillus johnsonii attenuates hyperoxia-induced lung injury by modulating gut microbiota in neonatal mice
Source: J Biomed Sci. 2023 Jul 31;30:57. doi: 10.1186/s12929-023-00958-8 (PMC10388480; doi:10.1186/s12929-023-00958-8)
Supplement: Supplementary file 6 — Additional file 6: Excel file containing ALDEx2 output comparing lung metabolic pathways between RA + NS and O2 + NS groups. [file 12929_2023_958_MOESM6_ESM.xlsx]

## Sheet: ALDEx2_picrust2_Pathway_results
Pathway	rab.all	rab.win.A:PNR	rab.win.C:PNH	diff.btw	diff.win	effect	overlap	we.ep	we.eBH	wi.ep	wi.eBH	description
1CMET2-PWY	1.64171	1.65717	1.61901	-0.0495898	0.141911	-0.343519	0.340264	0.285289	0.600126	0.263408	0.637496	N10-formyl-tetrahydrofolate biosynthesis
3-HYDROXYPHENYLACETATE-DEGRADATION-PWY	-2.63682	-2.63597	-2.65318	0.0629964	0.497799	0.117088	0.44902	0.797671	0.916222	0.737051	0.896183	4-hydroxyphenylacetate degradation
ALL-CHORISMATE-PWY	-0.835313	-0.931197	-0.742509	0.169457	0.225233	0.726367	0.2052	0.0228721	0.156063	0.0284056	0.158018	superpathway of chorismate metabolism
ANAEROFRUCAT-PWY	2.02143	2.01891	2.02727	-0.0356997	0.132408	-0.26133	0.419032	0.343365	0.652438	0.591795	0.841614	homolactic fermentation
ANAGLYCOLYSIS-PWY	2.1269	2.12694	2.12405	-0.0251067	0.132217	-0.172176	0.4356	0.481643	0.75622	0.651647	0.864092	glycolysis III (from glucose)
ARG+POLYAMINE-SYN	-0.257716	-0.250985	-0.263361	-0.00331037	0.301149	-0.0114723	0.493403	0.847831	0.940499	0.924996	0.967883	superpathway of arginine and polyamine biosynthesis
ARGDEG-PWY	-2.11541	-2.11596	-2.0815	0.0771062	0.396716	0.179208	0.429428	0.790416	0.913251	0.623957	0.855955	superpathway of L-arginine, putrescine, and 4-aminobutanoate degradation
ARGORNPROST-PWY	-1.6403	-1.74572	-1.34561	0.481011	0.447641	1.06985	0.105558	0.0025837	0.0331693	0.00204302	0.0254385	arginine, ornithine and proline interconversion
ARGSYN-PWY	0.970704	0.964042	0.990153	0.0334888	0.178711	0.176519	0.431028	0.471699	0.750286	0.624442	0.854864	L-arginine biosynthesis I (via L-ornithine)
ARGSYNBSUB-PWY	0.886902	0.862723	0.903637	0.038513	0.220899	0.173555	0.4272	0.367691	0.674667	0.632069	0.857021	L-arginine biosynthesis II (acetyl cycle)
ARO-PWY	1.61259	1.61396	1.60904	0.0178649	0.192298	0.0824297	0.4624	0.582145	0.81183	0.811282	0.922738	chorismate biosynthesis I
ASPASN-PWY	1.6233	1.66484	1.51477	-0.133834	0.147752	-0.795382	0.2296	0.0327783	0.201065	0.0424916	0.208057	superpathway of L-aspartate and L-asparagine biosynthesis
AST-PWY	-2.80344	-2.79922	-2.82232	-0.0446023	0.587812	-0.0699987	0.469012	0.790998	0.91435	0.836047	0.932925	L-arginine degradation II (AST pathway)
BIOTIN-BIOSYNTHESIS-PWY	0.988331	1.15739	0.901892	-0.225532	0.224463	-0.77392	0.2436	0.0545535	0.268502	0.0569856	0.253998	biotin biosynthesis I
BRANCHED-CHAIN-AA-SYN-PWY	1.5154	1.51452	1.57176	0.0394925	0.230816	0.184438	0.459016	0.581947	0.811278	0.796013	0.915575	superpathway of branched amino acid biosynthesis
CALVIN-PWY	2.01268	2.03029	1.99129	-0.0391901	0.132568	-0.291986	0.373051	0.380956	0.684265	0.364007	0.726783	Calvin-Benson-Bassham cycle
CATECHOL-ORTHO-CLEAVAGE-PWY	-5.51591	-5.38419	-5.63295	-0.384493	1.97048	-0.167785	0.3852	0.310396	0.624383	0.406256	0.75384	catechol degradation to &beta;-ketoadipate
CENTFERM-PWY	-0.298155	-0.447536	-0.191484	0.230993	0.189995	1.1009	0.1324	0.00341534	0.0405571	0.00450447	0.043385	pyruvate fermentation to butanoate
COA-PWY	1.85142	1.85139	1.85152	-0.0161233	0.113379	-0.132124	0.4352	0.525942	0.779962	0.672366	0.871349	coenzyme A biosynthesis I
COBALSYN-PWY	0.915601	1.02065	0.838658	-0.167456	0.180668	-0.715914	0.221511	0.129638	0.416762	0.0390492	0.196984	adenosylcobalamin salvage from cobinamide I
CODH-PWY	-2.03013	-2.04775	-1.94624	0.0729339	0.693608	0.0889044	0.459416	0.74807	0.895719	0.803566	0.919626	reductive acetyl coenzyme A pathway
COLANSYN-PWY	1.31014	1.32006	1.29614	-0.0426367	0.216631	-0.171033	0.405838	0.54283	0.792572	0.471914	0.790023	colanic acid building blocks biosynthesis
COMPLETE-ARO-PWY	1.66775	1.66411	1.67218	0.0274316	0.195482	0.115287	0.445022	0.564666	0.803112	0.718751	0.88845	superpathway of aromatic amino acid biosynthesis
DAPLYSINESYN-PWY	0.966385	1.00532	0.915906	-0.0504643	0.15677	-0.302879	0.3644	0.348635	0.655404	0.342066	0.705094	L-lysine biosynthesis I
DENITRIFICATION-PWY	-12.9107	-13.417	-12.0418	1.33516	5.92354	0.199003	0.408637	0.501402	0.731965	0.517042	0.765879	nitrate reduction I (denitrification)
DENOVOPURINE2-PWY	1.67989	1.70891	1.67255	-0.080717	0.203086	-0.379214	0.3636	0.213596	0.529415	0.330567	0.707058	superpathway of purine nucleotides de novo biosynthesis II
DHGLUCONATE-PYR-CAT-PWY	-12.8928	-13.4643	-12.039	1.62106	6.13653	0.23311	0.4024	0.485096	0.714794	0.500972	0.752472	glucose degradation (oxidative)
DTDPRHAMSYN-PWY	1.47873	1.5836	1.42742	-0.121947	0.271005	-0.408907	0.3308	0.279749	0.597237	0.231627	0.613094	dTDP-L-rhamnose biosynthesis I
ECASYN-PWY	-1.96991	-2.02359	-1.92371	0.0955387	0.275344	0.305049	0.360656	0.531768	0.780037	0.338102	0.698237	enterobacterial common antigen biosynthesis
ENTBACSYN-PWY	-0.9758	-0.942458	-0.983258	0.0312825	0.404092	0.0778379	0.4648	0.927532	0.97266	0.792479	0.915025	enterobactin biosynthesis
FAO-PWY	-0.852086	-1.01326	-0.684902	0.288981	0.343213	0.831624	0.206	0.0173916	0.132915	0.0252601	0.14785	fatty acid &beta;-oxidation I
FASYN-ELONG-PWY	1.6124	1.61381	1.56414	-0.00221154	0.233259	-0.0115219	0.496202	0.789109	0.915574	0.949087	0.978312	fatty acid elongation -- saturated
FASYN-INITIAL-PWY	0.912351	1.01149	0.827097	-0.174039	0.195357	-0.780349	0.178	0.0444625	0.241437	0.014755	0.103429	superpathway of fatty acid biosynthesis initiation (E. coli)
FERMENTATION-PWY	1.52758	1.5448	1.46819	-0.0622607	0.15	-0.339733	0.361455	0.387801	0.690915	0.296415	0.672053	mixed acid fermentation
FOLSYN-PWY	1.72932	1.72007	1.77362	0.0357263	0.177838	0.201643	0.423031	0.517121	0.77894	0.6211	0.854943	superpathway of tetrahydrofolate biosynthesis and salvage
FUC-RHAMCAT-PWY	-0.43168	-0.532411	-0.368473	0.155354	0.227023	0.672078	0.219912	0.0345886	0.205043	0.0327787	0.174446	superpathway of fucose and rhamnose degradation
FUCCAT-PWY	-0.986065	-1.14896	-0.881116	0.306464	0.42861	0.803502	0.1532	0.00765578	0.0736424	0.00786783	0.0650013	fucose degradation
GALACT-GLUCUROCAT-PWY	-0.123561	-0.180372	-0.0929621	0.00597442	0.300158	0.022065	0.492603	0.894954	0.959742	0.93217	0.97104	superpathway of hexuronide and hexuronate degradation
GALACTARDEG-PWY	-2.02958	-1.82243	-2.09944	-0.242093	0.449691	-0.474886	0.3148	0.219551	0.533116	0.176168	0.526101	D-galactarate degradation I
GALACTUROCAT-PWY	0.622579	0.729865	0.565128	-0.139993	0.265704	-0.435126	0.3064	0.293816	0.609657	0.150163	0.477587	D-galacturonate degradation I
GALLATE-DEGRADATION-I-PWY	-6.86296	-6.85771	-6.8674	-0.178933	6.08956	-0.0287489	0.473011	0.782346	0.907097	0.825294	0.928806	gallate degradation II
GALLATE-DEGRADATION-II-PWY	-6.8546	-6.8587	-6.85289	-0.173516	6.08219	-0.0278159	0.4696	0.789139	0.910906	0.833449	0.931885	gallate degradation I
GLCMANNANAUT-PWY	0.772005	0.810427	0.704653	-0.127297	0.319054	-0.338018	0.312	0.197497	0.512725	0.162195	0.504237	superpathway of N-acetylglucosamine, N-acetylmannosamine and N-acetylneuraminate degradation
GLUCARDEG-PWY	-2.02816	-1.87145	-2.10486	-0.22859	0.415229	-0.491081	0.302279	0.210826	0.521529	0.15343	0.482311	D-glucarate degradation I
GLUCARGALACTSUPER-PWY	-2.0282	-1.81737	-2.10621	-0.240791	0.451347	-0.481243	0.310676	0.210491	0.522832	0.171534	0.519698	superpathway of D-glucarate and D-galactarate degradation
GLUCONEO-PWY	1.81333	1.8416	1.8007	-0.0207118	0.141459	-0.146628	0.44	0.561695	0.800048	0.686789	0.875355	gluconeogenesis I
GLUCOSE1PMETAB-PWY	-1.42851	-1.42445	-1.44663	-0.0440867	0.492311	-0.0870338	0.4544	0.534472	0.788013	0.770388	0.907738	glucose and glucose-1-phosphate degradation
GLUCUROCAT-PWY	-0.245968	-0.322165	-0.18987	0.0650682	0.315019	0.221087	0.408237	0.543319	0.791293	0.507394	0.806611	superpathway of &beta;-D-glucuronide and D-glucuronate degradation
GLUTORN-PWY	0.677391	0.663689	0.704057	0.0423289	0.257638	0.140652	0.439824	0.58497	0.813726	0.682793	0.875891	L-ornithine biosynthesis
GLYCOCAT-PWY	1.80391	1.86691	1.77798	-0.0923433	0.180038	-0.483976	0.2836	0.0946673	0.357192	0.111206	0.394873	glycogen degradation I (bacterial)
GLYCOGENSYNTH-PWY	1.46621	1.53557	1.33542	-0.185063	0.229829	-0.752956	0.2112	0.0250972	0.169285	0.0317784	0.173171	glycogen biosynthesis I (from ADP-D-Glucose)
GLYCOL-GLYOXDEG-PWY	-1.31514	-1.30433	-1.32383	-0.0165122	0.208838	-0.0780083	0.4532	0.776357	0.904271	0.719702	0.885949	superpathway of glycol metabolism and degradation
GLYCOLYSIS	2.12217	2.12342	2.11676	-0.0232933	0.117328	-0.190441	0.4224	0.417279	0.711217	0.548164	0.823203	glycolysis I (from glucose 6-phosphate)
GLYCOLYSIS-E-D	0.890321	0.942213	0.850946	-0.112719	0.252976	-0.413462	0.323471	0.129276	0.416471	0.199441	0.562299	superpathway of glycolysis and Entner-Doudoroff
GLYCOLYSIS-TCA-GLYOX-BYPASS	0.0682185	-0.0903401	0.184252	0.245345	0.204748	1.15533	0.0847661	0.00153629	0.026628	0.00118623	0.0191598	superpathway of glycolysis, pyruvate dehydrogenase, TCA, and glyoxylate bypass
GLYOXYLATE-BYPASS	-1.06039	-1.05879	-1.06299	-0.00951625	0.275762	-0.029444	0.4888	0.853659	0.941103	0.897376	0.956761	glyoxylate cycle
GOLPDLCAT-PWY	-3.89924	-3.31131	-4.46563	-1.26479	2.34643	-0.442863	0.2416	0.101614	0.370675	0.0556894	0.249642	superpathway of glycerol degradation to 1,3-propanediol
HCAMHPDEG-PWY	-2.95009	-2.89353	-2.98876	-0.002189	0.414061	-0.00548307	0.4984	0.846467	0.937946	0.843321	0.935826	3-phenylpropanoate and 3-(3-hydroxyphenyl)propanoate degradation to 2-oxopent-4-enoate
HEME-BIOSYNTHESIS-II	-1.23238	-1.4617	-0.83173	0.715366	0.634819	1.0975	0.111156	0.00205257	0.0288426	0.00219063	0.0264047	heme biosynthesis I (aerobic)
HEMESYN2-PWY	0.422273	0.317364	0.523693	0.133393	0.329774	0.41837	0.290284	0.210714	0.526684	0.12856	0.436135	heme biosynthesis II (anaerobic)
HEXITOLDEGSUPER-PWY	0.187152	-0.0341076	0.290274	0.367958	0.486208	0.732492	0.213115	0.0234218	0.161862	0.0291647	0.166088	superpathway of hexitol degradation (bacteria)
HISDEG-PWY	0.58132	0.540731	0.585964	0.119056	0.32128	0.33605	0.356	0.222844	0.540958	0.325081	0.702667	L-histidine degradation I
HISTSYN-PWY	1.11779	1.11779	1.10326	0.0481476	0.246833	0.170532	0.441024	0.486294	0.763064	0.694047	0.87793	L-histidine biosynthesis
HOMOSER-METSYN-PWY	0.52378	0.523197	0.52384	0.0225615	0.279366	0.076973	0.456	0.893903	0.959915	0.773463	0.907942	L-methionine biosynthesis I
HSERMETANA-PWY	0.699604	0.659623	0.711072	0.0767574	0.312896	0.222232	0.394242	0.478824	0.759315	0.457194	0.78443	L-methionine biosynthesis III
ILEUSYN-PWY	1.63519	1.63303	1.68661	0.0430822	0.226317	0.184531	0.438625	0.630498	0.835525	0.710515	0.884113	L-isoleucine biosynthesis I (from threonine)
KDO-NAGLIPASYN-PWY	-0.486523	-0.519077	-0.472682	0.0318535	0.229978	0.137422	0.438225	0.872616	0.949698	0.67456	0.872088	superpathway of (Kdo)2-lipid A biosynthesis
KETOGLUCONMET-PWY	-2.35343	-2.41406	-2.29905	0.143901	0.545258	0.24905	0.385846	0.453787	0.738165	0.43795	0.770118	ketogluconate metabolism
LACTOSECAT-PWY	0.116216	-0.00384492	0.306427	0.200505	0.734821	0.276591	0.3636	0.589701	0.814284	0.354552	0.724631	lactose and galactose degradation I
LEU-DEG2-PWY	-5.02923	-4.93282	-5.365	-0.680723	2.93441	-0.174629	0.369452	0.183642	0.495659	0.342507	0.714762	L-leucine degradation I
LPSSYN-PWY	-2.78592	-3.20876	-2.03064	0.119357	6.94413	0.0175968	0.4588	0.41555	0.704448	0.801882	0.917615	superpathway of lipopolysaccharide biosynthesis
MET-SAM-PWY	1.00713	0.971665	1.02823	0.0345249	0.254425	0.121129	0.4384	0.838632	0.93834	0.665877	0.870393	superpathway of S-adenosyl-L-methionine biosynthesis
METH-ACETATE-PWY	-5.2998	-7.20693	-4.93969	0.582545	9.8353	0.0580205	0.435426	0.632365	0.829475	0.669198	0.868342	methanogenesis from acetate
METHGLYUT-PWY	-2.23905	-2.20471	-2.25803	-0.0219709	0.344477	-0.0655488	0.47461	0.84945	0.939655	0.83912	0.934468	superpathway of methylglyoxal degradation
METHYLGALLATE-DEGRADATION-PWY	-6.54982	-6.56521	-6.54296	-0.0523234	5.85459	-0.00921778	0.492603	0.796642	0.914728	0.887842	0.952728	methylgallate degradation
NAD-BIOSYNTHESIS-II	-1.81843	-1.87781	-1.76007	0.10228	0.334844	0.238053	0.389044	0.827818	0.930026	0.445291	0.774526	NAD salvage pathway II
NAGLIPASYN-PWY	0.904625	0.911268	0.889186	-0.0487619	0.264988	-0.158125	0.421431	0.902427	0.963646	0.618086	0.853183	lipid IVA biosynthesis
NONMEVIPP-PWY	1.50333	1.52129	1.45215	-0.0310016	0.179845	-0.152327	0.433027	0.886869	0.956988	0.670732	0.870846	methylerythritol phosphate pathway I
NONOXIPENT-PWY	2.18679	2.21774	2.1578	-0.0608288	0.125179	-0.452134	0.3068	0.165383	0.468849	0.172299	0.51861	pentose phosphate pathway (non-oxidative branch)
OANTIGEN-PWY	1.43327	1.46229	1.39158	-0.0933113	0.133964	-0.65316	0.248	0.0490318	0.249911	0.0627767	0.266966	O-antigen building blocks biosynthesis (E. coli)
ORNARGDEG-PWY	-2.11206	-2.11232	-2.08151	0.0798008	0.392503	0.179972	0.426	0.781432	0.908401	0.622074	0.855308	superpathway of L-arginine and L-ornithine degradation
ORNDEG-PWY	-2.04438	-2.04255	-2.0772	-0.11437	0.604249	-0.178792	0.423431	0.533332	0.787212	0.614255	0.850293	superpathway of ornithine degradation
P105-PWY	0.133005	0.0663866	0.163488	0.0914087	0.168605	0.505673	0.2952	0.142295	0.43167	0.145308	0.459116	TCA cycle IV (2-oxoglutarate decarboxylase)
P108-PWY	1.07576	1.08954	1.02916	-0.052272	0.283554	-0.137826	0.423031	0.922808	0.971097	0.570744	0.838498	pyruvate fermentation to propanoate I
P122-PWY	1.03292	1.07911	0.989715	-0.154972	0.329147	-0.474708	0.3232	0.0887872	0.346883	0.202772	0.569453	heterolactic fermentation
P124-PWY	1.36458	1.39669	1.29908	-0.149226	0.295019	-0.493657	0.2956	0.0687838	0.303248	0.154149	0.488413	Bifidobacterium shunt
P125-PWY	-3.62951	-4.08406	-2.69483	1.44792	1.13936	1.19734	0.0896	0.00121641	0.0249517	0.00115222	0.01895	superpathway of (R,R)-butanediol biosynthesis
P161-PWY	1.34103	1.37695	1.26754	-0.115659	0.191598	-0.491807	0.247501	0.0619299	0.286319	0.0550113	0.24674	acetylene degradation
P162-PWY	-0.728225	-0.608117	-0.869153	-0.146288	0.598046	-0.211314	0.4216	0.72076	0.88229	0.594072	0.84631	L-glutamate degradation V (via hydroxyglutarate)
P163-PWY	-1.51619	-0.882677	-1.64167	-0.425265	0.805694	-0.604903	0.197921	0.0379156	0.22315	0.0213527	0.13184	L-lysine fermentation to acetate and butanoate
P164-PWY	-0.1298	-0.114788	-0.143369	-0.027258	0.313647	-0.0807347	0.467013	0.929673	0.973995	0.846611	0.935801	purine nucleobases degradation I (anaerobic)
P221-PWY	-4.10236	-3.92772	-4.47406	-0.866664	2.50882	-0.205419	0.344	0.15596	0.457749	0.270567	0.650664	octane oxidation
P23-PWY	0.67198	0.723814	0.597529	-0.0862196	0.282345	-0.309675	0.3548	0.347601	0.658166	0.303503	0.681062	reductive TCA cycle I
P281-PWY	-8.9716	-9.01302	-7.95735	-0.473841	5.0373	-0.0901089	0.44982	0.617346	0.822283	0.755817	0.90201	3-phenylpropanoate degradation
P381-PWY	-2.94185	-2.79244	-3.13992	-0.428924	2.2613	-0.119941	0.3808	0.147149	0.445359	0.392689	0.7468	adenosylcobalamin biosynthesis II (late cobalt incorporation)
P4-PWY	0.761449	0.725487	0.839163	0.0891386	0.126112	0.648737	0.2444	0.0522338	0.257657	0.065657	0.277356	superpathway of L-lysine, L-threonine and L-methionine biosynthesis I
P42-PWY	1.79019	1.79097	1.76671	-0.033044	0.233888	-0.120989	0.4488	0.911321	0.96686	0.77616	0.907543	incomplete reductive TCA cycle
P441-PWY	1.19984	1.23845	1.12683	-0.122951	0.18594	-0.687417	0.213515	0.0223201	0.156549	0.0325618	0.174654	superpathway of N-acetylneuraminate degradation
P461-PWY	-0.580658	-0.837664	-0.506846	0.394202	0.663627	0.638971	0.226309	0.10756	0.380767	0.0432415	0.211402	hexitol fermentation to lactate, formate, ethanol and acetate
P562-PWY	-3.32116	-4.27029	-2.77638	1.62097	1.26778	1.14492	0.0743703	0.0007868	0.0246142	0.000793349	0.0167262	myo-inositol degradation I
PANTO-PWY	1.32598	1.30641	1.37105	0.0732675	0.227591	0.304642	0.352659	0.201695	0.516533	0.307566	0.689614	phosphopantothenate biosynthesis I
PANTOSYN-PWY	1.4573	1.43408	1.48945	0.0683615	0.175328	0.348341	0.367053	0.217129	0.532223	0.340462	0.713097	pantothenate and coenzyme A biosynthesis I
PENTOSE-P-PWY	1.44961	1.44992	1.42895	-0.0631989	0.20951	-0.335193	0.3868	0.214983	0.530612	0.422913	0.765894	pentose phosphate pathway
PEPTIDOGLYCANSYN-PWY	1.98442	1.99057	1.97878	-0.0263098	0.117899	-0.20923	0.413834	0.369213	0.673325	0.556385	0.825229	peptidoglycan biosynthesis I (meso-diaminopimelate containing)
PHOSLIPSYN-PWY	1.95622	1.95883	1.95302	-0.0280745	0.128681	-0.189317	0.4308	0.476625	0.752814	0.661921	0.867141	superpathway of phospholipid biosynthesis I (bacteria)
POLYAMINSYN3-PWY	-1.27953	-1.15835	-1.38079	-0.0825672	0.522244	-0.149388	0.45062	0.556754	0.799148	0.735735	0.893326	superpathway of polyamine biosynthesis II
POLYAMSYN-PWY	-0.900624	-0.892504	-0.906916	-0.0192053	0.381611	-0.0425338	0.4812	0.785315	0.912562	0.901687	0.958209	superpathway of polyamine biosynthesis I
POLYISOPRENSYN-PWY	1.52319	1.52173	1.55026	0.00232399	0.164979	0.0138693	0.4948	0.927415	0.972324	0.9293	0.970026	polyisoprenoid biosynthesis (E. coli)
PPGPPMET-PWY	-0.544769	-0.403394	-0.780602	-0.346898	0.454945	-0.728189	0.2092	0.0444177	0.241632	0.0313276	0.172048	ppGpp biosynthesis
PROTOCATECHUATE-ORTHO-CLEAVAGE-PWY	-4.56904	-4.51265	-4.6271	-0.401581	1.75502	-0.172623	0.3972	0.225746	0.54406	0.461624	0.785799	protocatechuate degradation II (ortho-cleavage pathway)
PRPP-PWY	1.25382	1.26473	1.23479	0.012018	0.161305	0.0738714	0.473411	0.856908	0.943324	0.876806	0.948854	superpathway of histidine, purine, and pyrimidine biosynthesis
PWY-1269	0.877577	0.896752	0.864418	-0.0440795	0.246089	-0.146724	0.441823	0.939145	0.977031	0.69707	0.879719	CMP-3-deoxy-D-manno-octulosonate biosynthesis I
PWY-1861	-1.26467	-1.86434	-0.410611	1.48611	1.10704	1.298	0.0763695	0.000517204	0.0246102	0.000529217	0.0153178	formaldehyde assimilation II (RuMP Cycle)
PWY-2941	0.266043	0.222085	0.356054	0.140144	0.489187	0.250495	0.3764	0.72888	0.887387	0.360194	0.727459	L-lysine biosynthesis II
PWY-2942	1.6993	1.69931	1.6652	-0.0608894	0.15714	-0.355272	0.362	0.242334	0.558235	0.324114	0.702052	L-lysine biosynthesis III
PWY-3001	1.65185	1.65185	1.6513	-0.0246397	0.188863	-0.133618	0.443423	0.625137	0.833299	0.722586	0.888823	superpathway of L-isoleucine biosynthesis I
PWY-3781	-0.48837	-0.86349	0.379689	1.42835	1.18872	1.22067	0.06	0.000764037	0.024614	0.000336119	0.0147541	aerobic respiration I (cytochrome c)
PWY-4984	-0.223748	-0.224594	-0.221067	0.023798	0.680162	0.038029	0.4788	0.622052	0.830157	0.91342	0.963566	urea cycle
PWY-5005	-2.28858	-2.20544	-2.37363	-0.0795399	1.24543	-0.0494491	0.4616	0.573018	0.807114	0.807416	0.92014	biotin biosynthesis II
PWY-5022	-1.03776	-1.09459	-0.993558	0.087209	0.409583	0.193822	0.384246	0.754088	0.898436	0.416824	0.75865	4-aminobutanoate degradation V
PWY-5028	-5.35374	-4.96253	-5.74772	-0.784652	2.84116	-0.187637	0.3628	0.214959	0.531393	0.346062	0.717653	L-histidine degradation II
PWY-5088	-2.16642	-1.93419	-2.54582	-0.719806	3.28618	-0.217893	0.368653	0.145236	0.442803	0.369018	0.733242	L-glutamate degradation VIII (to propanoate)
PWY-5097	1.61775	1.63791	1.56925	-0.0929063	0.153635	-0.568483	0.282287	0.0699059	0.304509	0.10993	0.392709	L-lysine biosynthesis VI
PWY-5100	1.93758	1.9426	1.91683	-0.0475432	0.155008	-0.292453	0.372	0.324913	0.637182	0.366258	0.726298	pyruvate fermentation to acetate and lactate II
PWY-5101	1.73988	1.73678	1.80231	0.0514626	0.225675	0.224801	0.432	0.592883	0.816511	0.667953	0.869976	L-isoleucine biosynthesis II
PWY-5103	1.48256	1.48256	1.52071	0.0433871	0.232155	0.182631	0.4404	0.583225	0.811433	0.690192	0.87698	L-isoleucine biosynthesis III
PWY-5104	1.66033	1.65781	1.66586	0.00190172	0.195669	0.00775433	0.497401	0.937039	0.976095	0.925879	0.968505	L-isoleucine biosynthesis IV
PWY-5121	1.58725	1.59724	1.54597	-0.0246626	0.15784	-0.143589	0.442	0.787001	0.912973	0.690751	0.878834	superpathway of geranylgeranyl diphosphate biosynthesis II (via MEP)
PWY-5154	0.807456	0.793845	0.861169	0.0813953	0.214616	0.37594	0.3384	0.134885	0.424922	0.255027	0.633807	L-arginine biosynthesis III (via N-acetyl-L-citrulline)
PWY-5177	-0.907183	-1.03887	-0.722505	0.246206	0.35895	0.634194	0.248	0.0575928	0.274433	0.0640265	0.272254	glutaryl-CoA degradation
PWY-5178	-12.5096	-11.1273	-13.3509	-2.07553	5.38652	-0.336131	0.343862	0.350818	0.598999	0.342964	0.635264	toluene degradation IV (aerobic) (via catechol)
PWY-5180	-1.99346	-2.01817	-1.94453	0.157441	0.471855	0.345589	0.3076	0.0752509	0.31722	0.19008	0.514809	toluene degradation I (aerobic) (via o-cresol)
PWY-5181	-5.59871	-5.09762	-5.73666	-0.515745	4.64498	-0.0957957	0.4068	0.716224	0.87567	0.506239	0.810028	toluene degradation III (aerobic) (via p-cresol)
PWY-5182	-1.9924	-2.01808	-1.94912	0.15783	0.482907	0.313129	0.3116	0.0753596	0.316972	0.187562	0.514993	toluene degradation II (aerobic) (via 4-methylcatechol)
PWY-5188	0.219363	0.176512	0.28044	0.131242	0.219554	0.544603	0.237505	0.0522467	0.261493	0.0519262	0.236778	tetrapyrrole biosynthesis I (from glutamate)
PWY-5189	0.0767722	0.0410869	0.123423	0.0992591	0.222134	0.424993	0.2856	0.111699	0.385414	0.1287	0.427324	tetrapyrrole biosynthesis II (from glycine)
PWY-5265	-1.04721	-1.53835	0.0626352	1.66698	0.799051	1.96918	0.0263895	2.15541e-05	0.00358876	8.88956e-05	0.0119393	peptidoglycan biosynthesis II (staphylococci)
PWY-5304	-1.19683	-1.58204	-1.15761	0.205265	0.861138	0.223207	0.4268	0.880821	0.955627	0.628879	0.857039	superpathway of sulfur oxidation (Acidianus ambivalens)
PWY-5345	0.0649368	-0.00919453	0.309362	0.350096	0.305179	1.18512	0.0772	0.00182995	0.0274566	0.000745892	0.0164638	superpathway of L-methionine biosynthesis (by sulfhydrylation)
PWY-5347	1.14393	1.14683	1.1399	-0.0065241	0.230849	-0.0237077	0.4864	0.883048	0.954895	0.904675	0.95973	superpathway of L-methionine biosynthesis (transsulfuration)
PWY-5384	-0.489664	-0.470426	-0.490426	-0.0614071	0.444324	-0.133718	0.4456	0.379607	0.685856	0.690919	0.878399	sucrose degradation IV (sucrose phosphorylase)
PWY-5415	-3.43894	-4.14412	-2.40473	1.60255	1.08625	1.36524	0.0967613	0.00050469	0.0245795	0.00143173	0.0207523	catechol degradation I (meta-cleavage pathway)
PWY-5417	-5.57483	-5.39748	-5.65734	-0.380573	1.94772	-0.16388	0.393842	0.325202	0.637304	0.442368	0.773337	catechol degradation III (ortho-cleavage pathway)
PWY-5431	-5.57871	-5.39733	-5.6506	-0.38673	1.97071	-0.166674	0.388645	0.327446	0.639935	0.44564	0.77585	aromatic compounds degradation via &beta;-ketoadipate
PWY-5484	2.11096	2.09929	2.12084	-0.0170028	0.128462	-0.127576	0.4544	0.501514	0.768037	0.759983	0.903067	glycolysis II (from fructose 6-phosphate)
PWY-5505	0.35688	0.464434	0.282539	-0.15691	0.384786	-0.360453	0.363854	0.385853	0.69106	0.332185	0.71348	L-glutamate and L-glutamine biosynthesis
PWY-5507	-2.6259	-2.35406	-2.99134	-0.528418	2.43463	-0.124785	0.3512	0.189612	0.505032	0.286486	0.673881	adenosylcobalamin biosynthesis I (early cobalt insertion)
Additional file 6: Excel file containing ALDEx2 output comparing lung metabolic pathways between RA + NS and O2 + NS groups.
PWY-5509	0.842356	0.939824	0.746036	-0.185323	0.200433	-0.731093	0.2248	0.0991704	0.365342	0.0394835	0.199183	adenosylcobalamin biosynthesis from cobyrinate a,c-diamide I
PWY-5532	-6.5926	-5.89965	-8.13321	-0.528774	7.31447	-0.0735724	0.4684	0.617874	0.819377	0.820302	0.927307	adenosine nucleotides degradation IV
PWY-5659	1.62732	1.61411	1.63534	-0.00775401	0.173142	-0.0449331	0.478	0.765622	0.903758	0.903109	0.959268	GDP-mannose biosynthesis
PWY-5667	2.05065	2.04958	2.05449	0.00074365	0.110747	0.00607365	0.495402	0.899752	0.961558	0.906855	0.960886	CDP-diacylglycerol biosynthesis I
PWY-5676	0.391198	0.60786	0.261293	-0.281559	0.473531	-0.58148	0.282687	0.0597052	0.281044	0.103871	0.382817	acetyl-CoA fermentation to butanoate II
PWY-5677	-1.79184	-1.56337	-1.88614	-0.307092	0.651772	-0.415032	0.2856	0.106551	0.378931	0.13225	0.441102	succinate fermentation to butanoate
PWY-5686	2.12671	2.12991	2.11888	-0.0275808	0.11786	-0.244541	0.3976	0.326275	0.636887	0.489164	0.794296	UMP biosynthesis
PWY-5695	1.63248	1.63647	1.62542	-0.0237449	0.142629	-0.165398	0.4064	0.471123	0.749618	0.521462	0.807059	urate biosynthesis/inosine 5'-phosphate degradation
PWY-5705	-2.45534	-2.49728	-2.45471	0.101571	0.524952	0.183476	0.419032	0.425496	0.717453	0.571635	0.833958	allantoin degradation to glyoxylate III
PWY-5747	-2.80852	-2.79071	-2.89307	-0.103249	0.479589	-0.192486	0.4348	0.623153	0.831876	0.66289	0.868898	2-methylcitrate cycle II
PWY-5837	-1.13816	-1.44016	-0.878726	0.653321	0.502663	1.25346	0.059976	0.0010886	0.0247277	0.00036041	0.0146805	1,4-dihydroxy-2-naphthoate biosynthesis I
PWY-5838	-0.0343222	-0.249609	0.164168	0.429624	0.351707	1.17611	0.0779688	0.00122622	0.0248892	0.00060207	0.0156896	superpathway of menaquinol-8 biosynthesis I
PWY-5840	-0.0412026	-0.257547	0.14824	0.418672	0.343463	1.1397	0.0715714	0.00136592	0.0251657	0.000683583	0.0160898	superpathway of menaquinol-7 biosynthesis
PWY-5845	-0.487213	-0.631295	-0.368211	0.248876	0.206475	1.15294	0.113155	0.00164846	0.0275059	0.00292916	0.0318542	superpathway of menaquinol-9 biosynthesis
PWY-5850	-0.487116	-0.6347	-0.370107	0.246892	0.204018	1.13393	0.111555	0.00157528	0.0271742	0.00280578	0.0309229	superpathway of menaquinol-6 biosynthesis I
PWY-5855	-1.87258	-1.93091	-1.80116	0.055847	0.359769	0.141629	0.445022	0.715394	0.877662	0.696773	0.880324	ubiquinol-7 biosynthesis (prokaryotic)
PWY-5856	-1.86838	-1.92983	-1.80088	0.0599346	0.355565	0.158854	0.437425	0.720573	0.879811	0.711028	0.886031	ubiquinol-9 biosynthesis (prokaryotic)
PWY-5857	-1.86883	-1.92754	-1.80189	0.05014	0.3587	0.138839	0.4456	0.723466	0.881216	0.718773	0.887993	ubiquinol-10 biosynthesis (prokaryotic)
PWY-5860	-0.860063	-1.02217	-0.744563	0.265527	0.254033	0.967974	0.154	0.00782609	0.0742881	0.00997495	0.0763415	superpathway of demethylmenaquinol-6 biosynthesis I
PWY-5861	-0.26181	-0.564708	-0.109298	0.501688	0.423666	1.10337	0.0871652	0.00167095	0.0263718	0.000986295	0.0179795	superpathway of demethylmenaquinol-8 biosynthesis
PWY-5862	-0.860227	-1.02072	-0.74663	0.271495	0.249432	0.972391	0.1588	0.00813842	0.0766144	0.0102719	0.0778642	superpathway of demethylmenaquinol-9 biosynthesis
PWY-5863	-0.969052	-1.27047	-0.719543	0.637361	0.503437	1.19149	0.0631748	0.00107207	0.0246934	0.000355604	0.0147012	superpathway of phylloquinol biosynthesis
PWY-5896	-0.487521	-0.633392	-0.367423	0.252131	0.206711	1.14317	0.1148	0.00166465	0.0277817	0.00296417	0.0320604	superpathway of menaquinol-10 biosynthesis
PWY-5897	-0.121954	-0.353172	0.0773725	0.45533	0.368561	1.18009	0.0716	0.00123281	0.0249144	0.000587564	0.0156638	superpathway of menaquinol-11 biosynthesis
PWY-5898	-0.122162	-0.354596	0.0790753	0.456246	0.369036	1.17139	0.0707717	0.0012444	0.0248728	0.000570764	0.0154943	superpathway of menaquinol-12 biosynthesis
PWY-5899	-0.122854	-0.353422	0.0800331	0.459616	0.374487	1.14578	0.069972	0.00122537	0.0248465	0.000586871	0.0156773	superpathway of menaquinol-13 biosynthesis
PWY-5910	0.552195	0.503411	0.762784	0.125527	0.484966	0.261107	0.433427	0.736745	0.89042	0.659011	0.866242	superpathway of geranylgeranyldiphosphate biosynthesis I (via mevalonate)
PWY-5913	1.00441	0.947666	1.02959	0.0920898	0.374365	0.257092	0.3544	0.291813	0.607574	0.272454	0.66033	TCA cycle VI (obligate autotrophs)
PWY-5918	-0.579637	-0.766323	-0.28137	0.49386	0.416161	1.15925	0.10116	0.00184424	0.0275141	0.00163786	0.022298	superpathay of heme biosynthesis from glutamate
PWY-5920	-1.39558	-1.52658	-1.31698	0.198911	0.298657	0.643456	0.2676	0.0526557	0.258329	0.0830534	0.326747	superpathway of heme biosynthesis from glycine
PWY-5971	1.33493	1.41844	1.26241	-0.158257	0.167029	-0.902572	0.154338	0.00996114	0.0896223	0.00831332	0.0683592	palmitate biosynthesis II (bacteria and plants)
PWY-5973	1.79794	1.80206	1.74889	-0.0623731	0.172228	-0.359433	0.397441	0.2754	0.591147	0.454459	0.783414	cis-vaccenate biosynthesis
PWY-5989	1.13141	1.25475	1.0293	-0.204319	0.199649	-0.900522	0.1676	0.0194983	0.144322	0.0100432	0.0783953	stearate biosynthesis II (bacteria and plants)
PWY-6071	-5.48549	-5.34385	-5.57608	-0.252495	3.8856	-0.065692	0.4404	0.646639	0.843595	0.650997	0.865342	superpathway of phenylethylamine degradation
PWY-6121	1.80985	1.83017	1.77405	-0.0908839	0.196359	-0.478026	0.3308	0.127333	0.413458	0.199699	0.568521	5-aminoimidazole ribonucleotide biosynthesis I
PWY-6122	1.78658	1.80956	1.73864	-0.0850181	0.193822	-0.451498	0.332267	0.143765	0.438834	0.235836	0.616787	5-aminoimidazole ribonucleotide biosynthesis II
PWY-6123	1.81128	1.81601	1.79812	-0.0389926	0.164764	-0.228737	0.407437	0.381952	0.685845	0.522732	0.815962	inosine-5'-phosphate biosynthesis I
PWY-6125	1.59001	1.61693	1.5787	-0.0742431	0.217011	-0.341602	0.343063	0.187612	0.499049	0.254636	0.641014	superpathway of guanosine nucleotides de novo biosynthesis II
PWY-6126	2.1599	2.15424	2.1639	-0.0287494	0.127105	-0.22402	0.419432	0.384806	0.686479	0.574959	0.836036	superpathway of adenosine nucleotides de novo biosynthesis II
PWY-6147	1.63819	1.62875	1.68102	0.0646146	0.207698	0.222063	0.353858	0.208547	0.52459	0.324284	0.701356	6-hydroxymethyl-dihydropterin diphosphate biosynthesis I
PWY-6151	1.31245	1.31886	1.24721	-0.0850099	0.21312	-0.387354	0.353459	0.279522	0.595607	0.290171	0.679444	S-adenosyl-L-methionine cycle I
PWY-6163	1.66212	1.6624	1.6621	0.0111835	0.193226	0.0538189	0.479408	0.592389	0.816642	0.873954	0.946495	chorismate biosynthesis from 3-dehydroquinate
PWY-6182	-5.98143	-5.50214	-6.0689	-0.4159	4.45976	-0.0842288	0.4324	0.509036	0.770676	0.585855	0.841727	superpathway of salicylate degradation
PWY-6185	-5.91133	-5.46013	-6.0353	-0.558484	4.86028	-0.103934	0.4012	0.705169	0.869369	0.5281	0.816846	4-methylcatechol degradation (ortho cleavage)
PWY-621	1.00162	1.0278	0.956617	-0.0780155	0.321761	-0.195289	0.412235	0.301448	0.616907	0.567189	0.837581	sucrose degradation III (sucrose invertase)
PWY-6263	-2.14863	-2.35969	-1.53208	0.874874	0.828494	0.888063	0.1268	0.0477337	0.252223	0.00329659	0.034607	superpathway of menaquinol-8 biosynthesis II
PWY-6269	0.849026	0.945142	0.755649	-0.180211	0.196149	-0.712785	0.2284	0.106565	0.378324	0.0410638	0.203715	adenosylcobalamin salvage from cobinamide II
PWY-6277	1.78567	1.80846	1.73921	-0.0896482	0.192284	-0.464768	0.335866	0.144655	0.439814	0.235421	0.615863	superpathway of 5-aminoimidazole ribonucleotide biosynthesis
PWY-6282	1.08894	1.1879	0.983767	-0.190445	0.195555	-0.93941	0.1652	0.0128265	0.108623	0.00974817	0.0767539	palmitoleate biosynthesis I (from (5Z)-dodec-5-enoate)
PWY-6317	1.11922	1.15663	1.05941	-0.107585	0.170676	-0.484306	0.255498	0.0863251	0.340644	0.0724852	0.298334	galactose degradation I (Leloir pathway)
PWY-6353	0.498022	0.600878	0.43599	-0.143081	0.289418	-0.513084	0.2511	0.0877991	0.343915	0.0739906	0.302269	purine nucleotides degradation II (aerobic)
PWY-6383	-5.19855	-4.99653	-6.23021	-0.934145	4.76492	-0.170998	0.3908	0.385038	0.675663	0.44196	0.777052	mono-trans, poly-cis decaprenyl phosphate biosynthesis
PWY-6385	1.98373	1.98974	1.97834	-0.0281125	0.117511	-0.234113	0.415834	0.377207	0.679968	0.563104	0.827689	peptidoglycan biosynthesis III (mycobacteria)
PWY-6386	1.98125	1.98208	1.9805	-0.0155368	0.116048	-0.142664	0.44982	0.470681	0.747424	0.742636	0.897023	UDP-N-acetylmuramoyl-pentapeptide biosynthesis II (lysine-containing)
PWY-6387	2.00225	2.01084	1.99582	-0.0317682	0.117663	-0.236161	0.4064	0.361543	0.668145	0.523336	0.811186	UDP-N-acetylmuramoyl-pentapeptide biosynthesis I (meso-diaminopimelate containing)
PWY-6396	-3.17807	-3.39026	-2.45942	0.809319	1.47333	0.502384	0.2752	0.175397	0.48303	0.0893404	0.346528	superpathway of 2,3-butanediol biosynthesis
PWY-6397	-6.54937	-5.93062	-11.6689	-4.02393	6.87911	-0.478588	0.337865	0.124804	0.391628	0.246379	0.625146	mycolyl-arabinogalactan-peptidoglycan complex biosynthesis
PWY-6467	0.595571	0.569931	0.608305	0.0231113	0.308657	0.0767467	0.446621	0.776467	0.909471	0.727261	0.891092	Kdo transfer to lipid IVA III (Chlamydia)
PWY-6470	-0.726071	-1.39402	0.0937876	1.33858	0.669459	1.96726	2.80722e-05	9.31473e-06	0.0029504	1.08251e-05	0.00360475	peptidoglycan biosynthesis V (&beta;-lactam resistance)
PWY-6471	1.48528	1.51366	1.45646	-0.0974863	0.211131	-0.468027	0.2528	0.0819725	0.332151	0.0714589	0.290494	peptidoglycan biosynthesis IV (Enterococcus faecium)
PWY-6478	-1.35094	-1.42947	-1.32625	0.122433	0.578619	0.171419	0.4248	0.610967	0.825742	0.632009	0.857992	GDP-D-glycero-&alpha;-D-manno-heptose biosynthesis
PWY-6507	0.913774	0.968358	0.779057	-0.188854	0.390495	-0.431882	0.2996	0.293066	0.609329	0.147086	0.474909	4-deoxy-L-threo-hex-4-enopyranuronate degradation
PWY-6519	1.01187	1.16962	0.944462	-0.214905	0.229679	-0.807522	0.2196	0.0443993	0.241658	0.0354771	0.18448	8-amino-7-oxononanoate biosynthesis I
PWY-6545	0.391789	0.491438	0.328096	-0.114813	0.284527	-0.421281	0.292283	0.206323	0.520703	0.139057	0.457869	pyrimidine deoxyribonucleotides de novo biosynthesis III
PWY-6562	-5.33194	-4.9427	-5.67543	-0.741966	4.15408	-0.145636	0.4088	0.454556	0.735287	0.530619	0.821744	norspermidine biosynthesis
PWY-6572	-1.06084	-0.954104	-1.1114	-0.141047	0.913311	-0.152298	0.4152	0.53948	0.792608	0.574633	0.841416	chondroitin sulfate degradation I (bacterial)
PWY-6588	0.156881	0.390501	0.0813289	-0.308001	0.392944	-0.74819	0.189924	0.0194594	0.144191	0.0202217	0.130627	pyruvate fermentation to acetone
PWY-6590	-0.0196895	-0.15199	0.090142	0.209506	0.181051	1.06894	0.134346	0.00384979	0.0440458	0.00504191	0.0471646	superpathway of Clostridium acetobutylicum acidogenic fermentation
PWY-6608	0.568647	0.568647	0.56849	0.0222658	0.319726	0.0668413	0.4712	0.926202	0.97234	0.849547	0.93648	guanosine nucleotides degradation III
PWY-6609	1.52887	1.56016	1.50443	-0.0561704	0.148888	-0.402537	0.3056	0.157076	0.457034	0.155665	0.484652	adenine and adenosine salvage III
PWY-6612	1.63432	1.6209	1.70901	0.0582043	0.178751	0.284673	0.3608	0.240471	0.557478	0.331359	0.701216	superpathway of tetrahydrofolate biosynthesis
PWY-6628	1.07559	1.14373	1.04687	-0.0573921	0.202267	-0.28365	0.365854	0.433109	0.724571	0.33241	0.703405	superpathway of L-phenylalanine biosynthesis
PWY-6629	0.209585	0.12008	0.250551	0.0464078	0.349263	0.148359	0.4312	0.513875	0.777941	0.631822	0.857456	superpathway of L-tryptophan biosynthesis
PWY-6630	1.04429	1.09781	1.01237	-0.0541623	0.196134	-0.269081	0.372251	0.476491	0.753481	0.375889	0.734298	superpathway of L-tyrosine biosynthesis
PWY-6660	-12.9141	-13.5059	-12.2198	1.37325	5.97524	0.204217	0.409436	0.511192	0.734301	0.519102	0.764246	2-heptyl-3-hydroxy-4(1H)-quinolone biosynthesis
PWY-6690	-2.9533	-2.89502	-2.99282	0.00710995	0.414089	0.0166031	0.490604	0.839825	0.935036	0.846643	0.936996	cinnamate and 3-hydroxycinnamate degradation to 2-oxopent-4-enoate
PWY-6700	1.21578	1.18355	1.28484	0.0614087	0.256227	0.237981	0.4072	0.439441	0.732845	0.538235	0.825924	queuosine biosynthesis
PWY-6703	1.03856	1.0948	0.999599	-0.015296	0.287703	-0.0462521	0.4868	0.713519	0.878794	0.958416	0.982287	preQ0 biosynthesis
PWY-6708	-1.87162	-1.93121	-1.80041	0.0576072	0.358767	0.1528	0.437425	0.71523	0.8775	0.708439	0.88453	ubiquinol-8 biosynthesis (prokaryotic)
PWY-6737	1.85371	1.92473	1.78717	-0.112864	0.225498	-0.474425	0.27389	0.112343	0.389286	0.109062	0.394657	starch degradation V
PWY-6749	-1.31744	-1.35953	-1.16693	0.240885	0.710583	0.306316	0.369452	0.514569	0.780228	0.349058	0.721238	CMP-legionaminate biosynthesis I
PWY-6876	-5.26176	-4.56102	-6.67732	-1.83621	3.72181	-0.423067	0.2536	0.0567873	0.273581	0.0709597	0.295084	isopropanol biosynthesis
PWY-6891	0.0181377	0.0611881	-0.112351	-0.208367	0.290288	-0.6407	0.229108	0.0472507	0.247928	0.0500421	0.230913	thiazole biosynthesis II (Bacillus)
PWY-6892	1.36753	1.4394	1.2714	-0.0695395	0.279827	-0.246242	0.390644	0.639783	0.840146	0.434528	0.773678	thiazole biosynthesis I (E. coli)
PWY-6895	0.90935	0.911001	0.905788	-0.0391608	0.230153	-0.156112	0.419032	0.702217	0.872552	0.612204	0.849745	superpathway of thiamin diphosphate biosynthesis II
PWY-6897	1.23133	1.15019	1.2495	0.0701147	0.278898	0.22297	0.366653	0.320305	0.633376	0.351418	0.71854	thiamin salvage II
PWY-6901	1.37142	1.36658	1.39047	0.00647506	0.212031	0.0337041	0.4876	0.931304	0.973786	0.924211	0.967527	superpathway of glucose and xylose degradation
PWY-6906	-12.7878	-13.0199	-12.5604	-0.0500335	8.1205	-0.00617717	0.4968	0.703718	0.865266	0.687484	0.868594	chitin derivatives degradation
PWY-6969	1.40849	1.39784	1.41425	0.0279244	0.275544	0.100746	0.4448	0.485931	0.764162	0.710518	0.884655	TCA cycle V (2-oxoglutarate:ferredoxin oxidoreductase)
PWY-7003	-1.20313	-0.905967	-2.06582	-1.30643	1.65396	-0.698676	0.205918	0.0210196	0.151561	0.0298127	0.167405	glycerol degradation to butanol
PWY-7013	-0.541999	-0.377737	-0.672865	-0.0385904	1.49117	-0.0292931	0.4764	0.799111	0.922122	0.871986	0.945584	L-1,2-propanediol degradation
PWY-7031	-5.7379	-5.19362	-7.53824	-1.57411	7.62624	-0.274521	0.3236	0.175369	0.463925	0.199516	0.554341	protein N-glycosylation (bacterial)
PWY-7090	-4.42064	-4.30308	-4.4943	0.210576	2.3585	0.0351108	0.448221	0.61805	0.826348	0.758317	0.902189	UDP-2,3-diacetamido-2,3-dideoxy-&alpha;-D-mannuronate biosynthesis
PWY-7094	-4.28819	-3.89879	-4.33389	-0.621634	3.17029	-0.0872624	0.4272	0.231674	0.55025	0.617169	0.854513	fatty acid salvage
PWY-7111	1.75116	1.75116	1.74716	0.00758828	0.202082	0.0359198	0.489804	0.921251	0.970469	0.932196	0.97066	pyruvate fermentation to isobutanol (engineered)
PWY-7184	1.24278	1.27142	1.22593	-0.0705119	0.236151	-0.293199	0.3652	0.240546	0.55826	0.322039	0.702079	pyrimidine deoxyribonucleotides de novo biosynthesis I
PWY-7187	1.40853	1.42365	1.39279	-0.0657772	0.162879	-0.386141	0.337865	0.14417	0.437994	0.25261	0.631671	pyrimidine deoxyribonucleotides de novo biosynthesis II
PWY-7196	1.55182	1.55251	1.53154	-0.0531667	0.209328	-0.257377	0.407037	0.36771	0.673942	0.524438	0.819308	superpathway of pyrimidine ribonucleosides salvage
PWY-7197	1.04948	1.05628	1.02644	-0.0468754	0.219037	-0.196191	0.3872	0.326482	0.638871	0.432883	0.768935	pyrimidine deoxyribonucleotide phosphorylation
PWY-7198	-4.65361	-4.6434	-5.10998	-0.877071	2.93369	-0.181685	0.3816	0.103514	0.37401	0.386382	0.74368	pyrimidine deoxyribonucleotides de novo biosynthesis IV
PWY-7199	1.40114	1.38645	1.43637	0.0416848	0.153222	0.244284	0.398641	0.464985	0.746347	0.472322	0.790792	pyrimidine deoxyribonucleosides salvage
PWY-7200	1.17645	1.17967	1.17209	-0.0239467	0.175223	-0.139076	0.4296	0.530453	0.784191	0.638797	0.85945	superpathway of pyrimidine deoxyribonucleoside salvage
PWY-7208	2.19744	2.2023	2.19492	-0.0173565	0.120689	-0.121396	0.4492	0.496805	0.765384	0.725858	0.890386	superpathway of pyrimidine nucleobases salvage
PWY-7210	-4.14938	-4.14526	-4.5136	-0.921126	2.94157	-0.192237	0.3812	0.101238	0.370574	0.388411	0.74484	pyrimidine deoxyribonucleotides biosynthesis from CTP
PWY-7211	1.01231	0.991789	1.03307	0.0121325	0.213255	0.0587083	0.4736	0.873318	0.95047	0.847972	0.936739	superpathway of pyrimidine deoxyribonucleotides de novo biosynthesis
PWY-7219	2.14917	2.13708	2.16772	0.00148844	0.123621	0.0135844	0.496	0.823224	0.928821	0.935925	0.972924	adenosine ribonucleotides de novo biosynthesis
PWY-7220	2.26507	2.30738	2.20103	-0.103836	0.133392	-0.745198	0.2124	0.0278027	0.180919	0.0323697	0.175244	adenosine deoxyribonucleotides de novo biosynthesis II
PWY-7221	2.13335	2.14272	2.12715	-0.0409983	0.149117	-0.286672	0.37425	0.243155	0.55952	0.39104	0.743774	guanosine ribonucleotides de novo biosynthesis
PWY-7222	2.26494	2.30751	2.20039	-0.102871	0.135241	-0.743162	0.218313	0.0280837	0.18228	0.0329697	0.177112	guanosine deoxyribonucleotides de novo biosynthesis II
PWY-7228	1.53078	1.56448	1.51454	-0.0726492	0.232207	-0.316641	0.3556	0.232518	0.550143	0.318734	0.697541	superpathway of guanosine nucleotides de novo biosynthesis I
PWY-7229	2.21318	2.21034	2.21526	-0.0291811	0.126774	-0.234934	0.4084	0.337436	0.647585	0.532283	0.816739	superpathway of adenosine nucleotides de novo biosynthesis I
PWY-7234	0.801978	0.70521	0.861955	0.097141	0.506989	0.166701	0.4236	0.968772	0.987123	0.617918	0.854779	inosine-5'-phosphate biosynthesis III
PWY-7237	-1.65272	-1.8511	-1.41678	0.406493	0.724989	0.618035	0.2056	0.0480018	0.252069	0.0261075	0.153507	myo-, chiro- and scillo-inositol degradation
PWY-7242	1.07289	1.12979	1.01331	-0.0944153	0.343752	-0.258112	0.363055	0.438014	0.731953	0.318394	0.693444	D-fructuronate degradation
PWY-7254	-0.191383	-0.597367	0.0333401	0.616249	0.594089	1.06698	0.129948	0.00395682	0.0453536	0.00369045	0.0378711	TCA cycle VII (acetate-producers)
PWY-7315	-1.46627	-1.51025	-1.43418	0.0671914	0.44769	0.127107	0.448221	0.823303	0.929971	0.717732	0.887487	dTDP-N-acetylthomosamine biosynthesis
PWY-7323	1.1689	1.196	1.14706	-0.0507705	0.226929	-0.194678	0.393443	0.56576	0.803046	0.451751	0.779748	superpathway of GDP-mannose-derived O-antigen building blocks biosynthesis
PWY-7328	0.0147671	0.091293	-0.139981	-0.191116	0.412662	-0.40491	0.305078	0.32444	0.637166	0.164622	0.507264	superpathway of UDP-glucose-derived O-antigen building blocks biosynthesis
PWY-7332	-0.583631	-0.657959	-0.455349	0.287157	0.646464	0.461584	0.2948	0.0786466	0.326031	0.113522	0.403934	superpathway of UDP-N-acetylglucosamine-derived O-antigen building blocks biosynthesis
PWY-7371	-3.52483	-3.7331	-2.8559	0.940364	0.993948	0.795574	0.131547	0.0457391	0.245074	0.00501561	0.0470243	1,4-dihydroxy-6-naphthoate biosynthesis II
PWY-7373	-4.79225	-4.54281	-7.00141	-1.03355	8.168	-0.180196	0.3684	0.158746	0.448009	0.345756	0.715138	superpathway of demethylmenaquinol-6 biosynthesis II
PWY-7374	-3.99347	-4.86765	-3.14329	1.71212	1.32529	0.937	0.1084	0.184347	0.491687	0.00228327	0.0270338	1,4-dihydroxy-6-naphthoate biosynthesis I
PWY-7376	-3.49846	-3.247	-3.73534	-0.62722	2.56548	-0.140132	0.378	0.149013	0.448092	0.384583	0.742035	cob(II)yrinate a,c-diamide biosynthesis II (late cobalt incorporation)
PWY-7377	-0.693077	-0.582228	-0.907357	-0.354516	0.494964	-0.627353	0.1972	0.0488636	0.254152	0.021022	0.132861	cob(II)yrinate a,c-diamide biosynthesis I (early cobalt insertion)
PWY-7392	1.39044	1.39841	1.38155	-0.00889892	0.137384	-0.062513	0.466613	0.73137	0.885811	0.817626	0.925712	taxadiene biosynthesis (engineered)
PWY-7400	0.973344	0.967377	0.992769	0.0323864	0.179411	0.171563	0.4336	0.485318	0.758835	0.63421	0.859056	L-arginine biosynthesis IV (archaebacteria)
PWY-7431	-4.78215	-4.67691	-4.91532	-0.453495	2.35383	-0.216424	0.339464	0.165982	0.471273	0.232667	0.604357	aromatic biogenic amine degradation (bacteria)
PWY-7446	-3.10893	-3.10416	-3.11423	0.038078	0.509251	0.0717566	0.4636	0.724121	0.880861	0.785233	0.913023	sulfoglycolysis
PWY-7456	0.431324	0.444393	0.402822	-0.0323717	0.402692	-0.0726582	0.466214	0.827266	0.933666	0.809569	0.920923	mannan degradation
PWY-7539	1.59169	1.59895	1.58152	-0.00402869	0.212811	-0.0142926	0.489804	0.57375	0.807245	0.924946	0.967981	6-hydroxymethyl-dihydropterin diphosphate biosynthesis III (Chlamydia)
PWY-7560	1.50352	1.52152	1.45365	-0.0307703	0.178364	-0.14919	0.4376	0.886176	0.956767	0.666971	0.869223	methylerythritol phosphate pathway II
PWY-7616	-6.82401	-6.50547	-11.6982	-4.19469	6.63662	-0.53677	0.3392	0.105024	0.358487	0.250322	0.628696	methanol oxidation to carbon dioxide
PWY-7663	1.92581	1.92966	1.8591	-0.0700316	0.153888	-0.429335	0.3464	0.158134	0.459385	0.274199	0.655704	gondoate biosynthesis (anaerobic)
PWY-7664	1.17039	1.26655	1.07377	-0.180363	0.181447	-0.928785	0.1612	0.0112914	0.0985713	0.0101864	0.0793266	oleate biosynthesis IV (anaerobic)
PWY-841	1.67173	1.69604	1.66395	-0.0785031	0.208857	-0.369814	0.377449	0.250547	0.568257	0.374725	0.736102	superpathway of purine nucleotides de novo biosynthesis I
PWY-922	0.236941	0.163064	0.451933	0.136831	0.528298	0.265779	0.431028	0.714487	0.878883	0.618564	0.854528	mevalonate pathway I
PWY0-1061	0.732593	0.732593	0.730517	-0.0399158	0.27865	-0.11271	0.439824	0.526304	0.785241	0.669585	0.870416	superpathway of L-alanine biosynthesis
PWY0-1241	-1.16979	-1.1203	-1.21261	-0.101796	0.302819	-0.336398	0.3492	0.301146	0.612782	0.311167	0.681647	ADP-L-glycero-&beta;-D-manno-heptose biosynthesis
PWY0-1261	0.99074	1.00664	0.961737	-0.0419507	0.194428	-0.201463	0.394242	0.327163	0.638645	0.45166	0.779238	anhydromuropeptides recycling
PWY0-1277	-2.11109	-2.04049	-2.18097	-0.079209	0.316333	-0.253616	0.382	0.380609	0.677518	0.458127	0.769076	3-phenylpropanoate and 3-(3-hydroxyphenyl)propanoate degradation
PWY0-1296	0.592983	0.581812	0.604262	0.051257	0.372625	0.124713	0.421431	0.769921	0.907138	0.5954	0.845171	purine ribonucleosides degradation
PWY0-1297	0.646901	0.663152	0.634771	0.0251176	0.307335	0.0637455	0.4704	0.952598	0.981496	0.870047	0.945368	superpathway of purine deoxyribonucleosides degradation
PWY0-1298	0.667687	0.685136	0.651175	0.0304948	0.273176	0.0890881	0.458617	0.907397	0.965419	0.819271	0.925265	superpathway of pyrimidine deoxyribonucleosides degradation
PWY0-1319	2.05065	2.04954	2.0537	0.00194865	0.109957	0.0146497	0.495802	0.903997	0.963025	0.905856	0.960752	CDP-diacylglycerol biosynthesis II
PWY0-1338	-2.77852	-2.87003	-2.72294	0.133513	0.35742	0.315095	0.354658	0.540593	0.784994	0.306632	0.665953	polymyxin resistance
PWY0-1415	-1.23629	-1.34891	-1.04408	0.32392	0.310385	0.957451	0.128	0.00415623	0.0464562	0.00484973	0.0450492	superpathway of heme biosynthesis from uroporphyrinogen-III
PWY0-1479	-0.157557	-0.175816	-0.150212	0.0241622	0.259279	0.0692358	0.4564	0.614751	0.82775	0.799229	0.918271	tRNA processing
PWY0-1533	-2.2815	-2.20235	-2.32151	-0.0055608	0.420786	-0.012813	0.4944	0.875728	0.950808	0.876185	0.948784	methylphosphonate degradation I
PWY0-1586	1.51448	1.56594	1.46553	-0.113237	0.239088	-0.468508	0.2972	0.0853357	0.339477	0.129847	0.440418	peptidoglycan maturation (meso-diaminopimelate containing)
PWY0-162	1.70087	1.72328	1.69284	-0.0594752	0.185064	-0.31821	0.370252	0.264681	0.581946	0.346089	0.71771	superpathway of pyrimidine ribonucleotides de novo biosynthesis
PWY0-166	1.43869	1.45348	1.42616	-0.0652143	0.164832	-0.377355	0.342663	0.160628	0.461928	0.265262	0.646096	superpathway of pyrimidine deoxyribonucleotides de novo biosynthesis (E. coli)
PWY0-321	-5.41194	-5.26009	-5.50419	-0.342794	3.72359	-0.0817238	0.426	0.617418	0.828485	0.629579	0.856916	phenylacetate degradation I (aerobic)
PWY0-41	-2.41155	-2.54744	-2.35111	0.221957	0.441874	0.46914	0.302	0.125756	0.40803	0.171391	0.508956	allantoin degradation IV (anaerobic)
PWY0-42	-2.8333	-2.81798	-2.9194	-0.0677573	0.470557	-0.140727	0.451419	0.744311	0.891446	0.778233	0.911802	2-methylcitrate cycle I
PWY0-781	0.762167	0.719018	0.832423	0.0842704	0.136813	0.612729	0.2408	0.0560961	0.267381	0.0685869	0.284932	aspartate superpathway
PWY0-845	0.492088	0.522279	0.450469	-0.0704212	0.251479	-0.276819	0.3716	0.275484	0.592117	0.387101	0.74148	superpathway of pyridoxal 5'-phosphate biosynthesis and salvage
PWY0-862	1.05821	1.15387	0.953607	-0.187396	0.190878	-0.925056	0.1552	0.011584	0.100605	0.00930821	0.074066	(5Z)-dodec-5-enoate biosynthesis
PWY1G-0	-6.25237	-5.61082	-11.6431	-3.81581	7.05661	-0.486636	0.3368	0.126359	0.397271	0.24491	0.622393	mycothiol biosynthesis
PWY490-3	-1.89545	-1.66502	-2.06241	-0.410708	0.842205	-0.484586	0.2916	0.133146	0.423525	0.132004	0.442356	nitrate reduction VI (assimilatory)
PWY4FS-7	1.89433	1.90005	1.88908	-0.0356998	0.144281	-0.230059	0.4172	0.398322	0.699191	0.615056	0.849752	phosphatidylglycerol biosynthesis I (plastidic)
PWY4FS-8	1.89407	1.90119	1.88904	-0.0385518	0.146925	-0.254262	0.421431	0.393593	0.695362	0.604585	0.846985	phosphatidylglycerol biosynthesis II (non-plastidic)
PWYG-321	1.19641	1.30009	1.10375	-0.179543	0.184414	-0.927031	0.1612	0.0134064	0.111453	0.0107329	0.0823156	mycolate biosynthesis
PYRIDNUCSAL-PWY	1.308	1.32674	1.28897	-0.0624575	0.203165	-0.233077	0.377849	0.693796	0.86841	0.401762	0.751469	NAD salvage pathway I
PYRIDNUCSYN-PWY	1.35649	1.3673	1.34367	-0.00501756	0.160645	-0.0243949	0.487805	0.757499	0.899204	0.890225	0.953992	NAD biosynthesis I (from aspartate)
PYRIDOXSYN-PWY	0.145492	0.179243	0.100009	-0.0651217	0.322324	-0.205286	0.4016	0.487566	0.762767	0.504717	0.809268	pyridoxal 5'-phosphate biosynthesis I
REDCITCYC	-0.27535	-0.380996	0.253663	0.741371	0.476522	1.45279	0.0907637	0.00119369	0.0247134	0.00103774	0.0182341	TCA cycle VIII (helicobacter)
RHAMCAT-PWY	0.324404	0.418445	0.204228	-0.177628	0.400135	-0.423088	0.2916	0.28133	0.598358	0.125836	0.431481	L-rhamnose degradation I
RIBOSYN2-PWY	1.53723	1.53714	1.55315	0.00378312	0.157464	0.0189584	0.4908	0.624971	0.832562	0.920283	0.966358	flavin biosynthesis I (bacteria and plants)
RUMP-PWY	-1.72524	-2.29687	-0.875248	1.4628	1.08386	1.27262	0.0792	0.000604383	0.0246102	0.000730672	0.0163288	formaldehyde oxidation I
SALVADEHYPOX-PWY	0.0228458	0.1133	-0.134744	-0.249545	0.390101	-0.621188	0.255898	0.0609943	0.284162	0.0684729	0.289117	adenosine nucleotides degradation II
SER-GLYSYN-PWY	1.48998	1.48998	1.48072	0.0045278	0.144603	0.0273238	0.4904	0.857313	0.943602	0.925958	0.968729	superpathway of L-serine and glycine biosynthesis I
SO4ASSIM-PWY	-0.512492	-0.596204	-0.242253	0.394839	0.38763	1.09225	0.096	0.00600434	0.0616685	0.00138347	0.0204253	sulfate reduction I (assimilatory)
SULFATE-CYS-PWY	0.269965	0.201564	0.488045	0.30324	0.276769	1.01211	0.0988	0.00592443	0.0610848	0.00179562	0.0234597	superpathway of sulfate assimilation and cysteine biosynthesis
TCA	1.17211	1.11438	1.25231	0.0741371	0.293999	0.267211	0.3896	0.250931	0.568385	0.411367	0.757933	TCA cycle I (prokaryotic)
TCA-GLYOX-BYPASS	-0.578526	-0.806388	-0.401294	0.337771	0.279475	1.16058	0.0907637	0.00128452	0.0254868	0.00107326	0.0183938	superpathway of glyoxylate bypass and TCA
TEICHOICACID-PWY	-1.01564	-1.90459	-0.508474	1.28888	1.40107	0.807379	0.183527	0.0186273	0.141177	0.0178684	0.119991	teichoic acid (poly-glycerol) biosynthesis
THISYN-PWY	1.2541	1.2143	1.26784	0.0330137	0.240351	0.108511	0.440224	0.557702	0.800751	0.723498	0.88834	superpathway of thiamin diphosphate biosynthesis I
THREOCAT-PWY	-4.14558	-4.14558	-4.10725	-0.0805089	4.16776	-0.0167462	0.478609	0.745359	0.891809	0.891847	0.953597	superpathway of L-threonine metabolism
THRESYN-PWY	1.75493	1.80459	1.714	-0.08179	0.178314	-0.465209	0.29988	0.130895	0.418474	0.152857	0.483404	superpathway of L-threonine biosynthesis
TRNA-CHARGING-PWY	1.94391	1.94662	1.93978	-0.022246	0.120364	-0.175529	0.420632	0.423307	0.714027	0.571985	0.833948	tRNA charging
TRPSYN-PWY	1.20399	1.20398	1.23689	0.0837731	0.259571	0.294534	0.419032	0.59837	0.819132	0.574612	0.841184	L-tryptophan biosynthesis
TYRFUMCAT-PWY	-5.85185	-5.47008	-6.1703	-0.609291	2.77785	-0.168683	0.3812	0.229772	0.54708	0.381101	0.739734	L-tyrosine degradation I
UBISYN-PWY	-1.85236	-1.91047	-1.79542	0.0507473	0.364177	0.132441	0.443822	0.774735	0.90601	0.72532	0.890358	superpathway of ubiquinol-8 biosynthesis (prokaryotic)
UDPNAGSYN-PWY	1.49483	1.5124	1.47794	-0.0605106	0.186661	-0.285476	0.3948	0.269473	0.585825	0.459347	0.783514	UDP-N-acetyl-D-glucosamine biosynthesis I
VALDEG-PWY	-2.95232	-2.91009	-3.06582	-0.119072	1.76192	-0.0207806	0.4608	0.624817	0.831999	0.833965	0.929933	L-valine degradation I
VALSYN-PWY	1.63493	1.63355	1.69219	0.0415236	0.220751	0.17902	0.444	0.633455	0.83711	0.713379	0.884527	L-valine biosynthesis
