# Supplementary material for: Intranasal administration of Lactobacillus johnsonii attenuates hyperoxia-induced lung injury by modulating gut microbiota in neonatal mice
Source: J Biomed Sci. 2023 Jul 31;30:57. doi: 10.1186/s12929-023-00958-8 (PMC10388480; doi:10.1186/s12929-023-00958-8)
Supplement: Supplementary file 7 — Additional file 7: Excel file containing ALDEx2 output comparing lung metabolic pathways between RA + NS and O2 + probiotic groups. [file 12929_2023_958_MOESM7_ESM.xlsx]

## Sheet: ALDEx2_picrust2_Pathway_results
Pathway	rab.all	rab.win.A:PNR	rab.win.D:PLH	diff.btw	diff.win	effect	overlap	we.ep	we.eBH	wi.ep	wi.eBH	description
PWY-7392	1.13801	1.16445	1.10449	-0.0639048	0.0875023	-0.626496	0.230222	0.0541638	0.694013	0.0468695	0.8141	taxadiene biosynthesis (engineered)
P124-PWY	1.04446	1.14553	0.929776	-0.179619	0.292076	-0.593696	0.2239	0.0444364	0.694013	0.0463061	0.8141	Bifidobacterium shunt
PWY-7663	1.66104	1.70927	1.62076	-0.0809778	0.122149	-0.587677	0.24	0.0582858	0.694013	0.0620831	0.814131	gondoate biosynthesis (anaerobic)
P122-PWY	0.743004	0.822682	0.604385	-0.188526	0.323538	-0.576313	0.254554	0.0541991	0.694013	0.0746591	0.8141	heterolactic fermentation
PWY-5484	1.84777	1.8915	1.83053	-0.0639931	0.0960052	-0.568663	0.216444	0.0624061	0.694023	0.0467839	0.8141	glycolysis II (from fructose 6-phosphate)
PWY-7200	0.908759	0.942915	0.874259	-0.083946	0.141605	-0.553784	0.220347	0.0382541	0.694013	0.0433851	0.814213	superpathway of pyrimidine deoxyribonucleoside salvage
PWY-7196	1.26601	1.32315	1.24398	-0.0963837	0.153619	-0.552138	0.248889	0.0478687	0.694013	0.0747016	0.8141	superpathway of pyrimidine ribonucleosides salvage
P161-PWY	1.06134	1.13473	1.00054	-0.142069	0.21718	-0.544831	0.219458	0.0607164	0.694013	0.0383696	0.8141	acetylene degradation
PWY-6471	1.24219	1.25915	1.17964	-0.124486	0.187929	-0.538727	0.240782	0.0791365	0.694013	0.060642	0.8141	peptidoglycan biosynthesis IV (Enterococcus faecium)
ANAEROFRUCAT-PWY	1.77371	1.81077	1.75268	-0.0640591	0.096152	-0.538454	0.232444	0.0633252	0.694013	0.0556526	0.8141	homolactic fermentation
PWY-841	1.43206	1.47707	1.41297	-0.0985013	0.173699	-0.530756	0.284	0.0594914	0.694013	0.130062	0.814244	superpathway of purine nucleotides de novo biosynthesis I
PWY-6151	1.05209	1.07813	1.02207	-0.0709034	0.119119	-0.52964	0.206131	0.0469915	0.694013	0.0341876	0.8141	S-adenosyl-L-methionine cycle I
DENOVOPURINE2-PWY	1.44352	1.48958	1.4225	-0.0974285	0.171679	-0.526219	0.288761	0.0625518	0.694013	0.136746	0.814468	superpathway of purine nucleotides de novo biosynthesis II
PWY0-162	1.47008	1.50671	1.44035	-0.0834905	0.15607	-0.506527	0.260329	0.0526621	0.694013	0.0954555	0.814134	superpathway of pyrimidine ribonucleotides de novo biosynthesis
PENTOSE-P-PWY	1.22047	1.23664	1.15785	-0.0821054	0.159561	-0.501692	0.308444	0.0898549	0.694094	0.179601	0.81768	pentose phosphate pathway
GLYCOLYSIS	1.88041	1.92032	1.86513	-0.0514862	0.0799055	-0.497233	0.256889	0.0971891	0.694166	0.0791112	0.814225	glycolysis I (from glucose 6-phosphate)
PWY-6125	1.36075	1.40368	1.33336	-0.0960578	0.17777	-0.495673	0.28	0.0586015	0.694013	0.108877	0.814132	superpathway of guanosine nucleotides de novo biosynthesis II
PWY-7228	1.28555	1.34256	1.26641	-0.0956339	0.182161	-0.495195	0.271556	0.0616284	0.694013	0.0981759	0.814133	superpathway of guanosine nucleotides de novo biosynthesis I
FASYN-ELONG-PWY	1.31341	1.3834	1.29309	-0.0944502	0.166581	-0.491186	0.277333	0.0869112	0.694029	0.121464	0.814191	fatty acid elongation -- saturated
FERMENTATION-PWY	1.29458	1.31158	1.22765	-0.0752005	0.138124	-0.483069	0.284444	0.135175	0.696151	0.140164	0.815653	mixed acid fermentation
PWY-6545	0.223571	0.255145	0.0932639	-0.173824	0.33248	-0.479914	0.305198	0.139497	0.696507	0.169732	0.816144	pyrimidine deoxyribonucleotides de novo biosynthesis III
PWY-6901	1.10925	1.13458	1.05542	-0.0690976	0.127555	-0.477164	0.294667	0.10647	0.694815	0.150987	0.816054	superpathway of glucose and xylose degradation
PWY-7184	0.994185	1.0499	0.960513	-0.0982691	0.186441	-0.471583	0.260773	0.0687944	0.694013	0.0874125	0.8141	pyrimidine deoxyribonucleotides de novo biosynthesis I
PWY-5971	1.15299	1.17431	1.10594	-0.0638217	0.126669	-0.470983	0.298978	0.173882	0.705334	0.170725	0.817	palmitate biosynthesis II (bacteria and plants)
PWY-7199	1.13223	1.15306	1.06501	-0.0587185	0.123191	-0.469876	0.322968	0.192951	0.709443	0.216568	0.821107	pyrimidine deoxyribonucleosides salvage
PWY-6891	-0.161299	-0.110506	-0.211739	-0.143094	0.296164	-0.462712	0.292889	0.125168	0.694938	0.118642	0.814702	thiazole biosynthesis II (Bacillus)
TRNA-CHARGING-PWY	1.69943	1.73041	1.68139	-0.0519468	0.0910433	-0.459827	0.266548	0.096297	0.694187	0.0954248	0.814197	tRNA charging
PWY-6892	1.15635	1.20835	1.05814	-0.0981539	0.20521	-0.455657	0.305198	0.279748	0.738268	0.166194	0.815666	thiazole biosynthesis I (E. coli)
PWY-6123	1.5586	1.57729	1.54627	-0.0674217	0.14169	-0.454289	0.320889	0.0992233	0.694083	0.213513	0.82049	inosine-5'-phosphate biosynthesis I
PWY0-166	1.18327	1.21716	1.1617	-0.0784558	0.140782	-0.45249	0.266548	0.0647553	0.694013	0.100437	0.814307	superpathway of pyrimidine deoxyribonucleotides de novo biosynthesis (E. coli)
ANAGLYCOLYSIS-PWY	1.87249	1.90973	1.84886	-0.0594035	0.10909	-0.451632	0.278667	0.0736405	0.694013	0.128112	0.814767	glycolysis III (from glucose)
PWY-7187	1.16003	1.19314	1.13692	-0.0793609	0.1453	-0.451353	0.270991	0.0673718	0.694013	0.113729	0.814763	pyrimidine deoxyribonucleotides de novo biosynthesis II
PWY-5973	1.55168	1.57676	1.50851	-0.0640513	0.116854	-0.443208	0.294222	0.108378	0.694275	0.143221	0.815324	cis-vaccenate biosynthesis
PWY-922	-0.171768	-0.125505	-0.320071	-0.223132	0.424493	-0.441739	0.291426	0.14481	0.697342	0.140929	0.815098	mevalonate pathway I
PWY-6121	1.55267	1.61206	1.5306	-0.0768391	0.149798	-0.440573	0.28	0.0787113	0.694013	0.140679	0.814913	5-aminoimidazole ribonucleotide biosynthesis I
PRPP-PWY	1.01239	1.03671	0.970095	-0.0770265	0.171295	-0.440282	0.307111	0.153012	0.699569	0.166246	0.8168	superpathway of histidine, purine, and pyrimidine biosynthesis
PWY0-1586	1.24713	1.295	1.20803	-0.114074	0.204493	-0.43946	0.272323	0.167474	0.702355	0.10248	0.814242	peptidoglycan maturation (meso-diaminopimelate containing)
PWY-5910	0.176896	0.213761	0.0356093	-0.208716	0.39115	-0.437525	0.290667	0.133963	0.695548	0.134491	0.814432	superpathway of geranylgeranyldiphosphate biosynthesis I (via mevalonate)
PWY-7197	0.798781	0.828006	0.752538	-0.0955463	0.16907	-0.432563	0.249333	0.0718849	0.694013	0.0804644	0.814303	pyrimidine deoxyribonucleotide phosphorylation
PWY-7328	-0.109154	-0.0983001	-0.267129	-0.190314	0.433794	-0.432392	0.364444	0.237632	0.722046	0.359769	0.847078	superpathway of UDP-glucose-derived O-antigen building blocks biosynthesis
PWY-7221	1.86835	1.91227	1.85802	-0.0631356	0.120705	-0.430166	0.304444	0.0985258	0.694113	0.183332	0.818503	guanosine ribonucleotides de novo biosynthesis
OANTIGEN-PWY	1.23376	1.24653	1.21161	-0.0565303	0.108442	-0.426192	0.299867	0.158442	0.701098	0.18494	0.818483	O-antigen building blocks biosynthesis (E. coli)
P441-PWY	0.989555	1.01058	0.938671	-0.0793372	0.204064	-0.425228	0.28032	0.0731143	0.694013	0.118547	0.814633	superpathway of N-acetylneuraminate degradation
PWY4FS-8	1.64722	1.66013	1.60865	-0.0608398	0.138194	-0.424675	0.297778	0.101356	0.694167	0.179889	0.817099	phosphatidylglycerol biosynthesis II (non-plastidic)
PWY-6122	1.51543	1.58892	1.48795	-0.0862643	0.147049	-0.422459	0.28	0.0814619	0.69402	0.130489	0.814898	5-aminoimidazole ribonucleotide biosynthesis II
PWY-7208	1.93509	1.96128	1.91489	-0.0549599	0.101902	-0.409739	0.278987	0.090795	0.694077	0.120642	0.814469	superpathway of pyrimidine nucleobases salvage
PWY-6277	1.51503	1.5885	1.48868	-0.0855635	0.147887	-0.409691	0.284762	0.081541	0.694013	0.133109	0.815641	superpathway of 5-aminoimidazole ribonucleotide biosynthesis
PWY-7229	1.96215	1.982	1.94688	-0.048425	0.105504	-0.406329	0.296757	0.105808	0.694261	0.149742	0.815865	superpathway of adenosine nucleotides de novo biosynthesis I
ASPASN-PWY	1.40476	1.45064	1.37316	-0.0638106	0.137365	-0.395515	0.338222	0.146709	0.697997	0.252264	0.827019	superpathway of L-aspartate and L-asparagine biosynthesis
PWY-7220	2.06938	2.09515	2.03934	-0.0589397	0.130904	-0.395493	0.295556	0.177015	0.704037	0.154773	0.815108	adenosine deoxyribonucleotides de novo biosynthesis II
THRESYN-PWY	1.5656	1.59841	1.55448	-0.0545827	0.12923	-0.395006	0.339556	0.167563	0.702439	0.262454	0.828577	superpathway of L-threonine biosynthesis
PWY-7222	2.06947	2.09671	2.03892	-0.0590296	0.131018	-0.394905	0.29187	0.17626	0.704875	0.154888	0.815418	guanosine deoxyribonucleotides de novo biosynthesis II
LACTOSECAT-PWY	-0.428677	-0.263669	-0.612091	-0.286634	0.589696	-0.393093	0.314971	0.200543	0.712679	0.20298	0.819682	lactose and galactose degradation I
PWY4FS-7	1.6477	1.65988	1.61106	-0.061366	0.138112	-0.390745	0.310222	0.101955	0.694232	0.185282	0.81823	phosphatidylglycerol biosynthesis I (plastidic)
PWY-5686	1.88625	1.9078	1.86475	-0.0480247	0.0985136	-0.389965	0.295869	0.10743	0.694518	0.148475	0.815669	UMP biosynthesis
PWY-6126	1.90477	1.92549	1.88964	-0.0475671	0.106779	-0.386724	0.302088	0.104745	0.694359	0.156252	0.815926	superpathway of adenosine nucleotides de novo biosynthesis II
LPSSYN-PWY	-3.66152	-3.52569	-11.9154	-1.39603	10.0894	-0.371518	0.340737	0.172899	0.71015	0.271051	0.8321	superpathway of lipopolysaccharide biosynthesis
PWY-6737	1.65978	1.67413	1.6383	-0.0610246	0.172458	-0.370995	0.332	0.141871	0.697361	0.242358	0.824562	starch degradation V
PWY-7219	1.89102	1.91055	1.8728	-0.0430116	0.0965066	-0.369458	0.306667	0.0969172	0.694308	0.174299	0.817676	adenosine ribonucleotides de novo biosynthesis
PEPTIDOGLYCANSYN-PWY	1.73693	1.75616	1.71448	-0.0486869	0.104414	-0.367146	0.292444	0.10354	0.69417	0.15212	0.816917	peptidoglycan biosynthesis I (meso-diaminopimelate containing)
RHAMCAT-PWY	0.0879777	0.187799	0.00785214	-0.131711	0.31499	-0.366541	0.331853	0.378756	0.792181	0.240864	0.824406	L-rhamnose degradation I
PWY-6519	0.869492	0.923894	0.83516	-0.0740812	0.179321	-0.362937	0.332741	0.419806	0.813851	0.260295	0.828073	8-amino-7-oxononanoate biosynthesis I
PWY-3001	1.41155	1.44054	1.39696	-0.0456364	0.120968	-0.362105	0.343847	0.247381	0.72713	0.303903	0.837101	superpathway of L-isoleucine biosynthesis I
PROTOCATECHUATE-ORTHO-CLEAVAGE-PWY	-4.69458	-4.52389	-5.33526	-0.567859	1.58501	-0.361966	0.339405	0.297896	0.747017	0.262584	0.828207	protocatechuate degradation II (ortho-cleavage pathway)
PWY-5695	1.41476	1.42417	1.38848	-0.0380962	0.103506	-0.357632	0.318081	0.360082	0.781822	0.20663	0.821556	urate biosynthesis/inosine 5'-phosphate degradation
PWY-5097	1.39942	1.41605	1.38454	-0.0531755	0.139332	-0.354344	0.328743	0.115453	0.694742	0.227354	0.82508	L-lysine biosynthesis VI
PWY-7664	1.0028	1.02011	0.939416	-0.0565223	0.161915	-0.345625	0.363111	0.409735	0.809131	0.355107	0.848283	oleate biosynthesis IV (anaerobic)
PWY-6386	1.73279	1.74706	1.71269	-0.0435691	0.0997709	-0.343458	0.299111	0.102711	0.694263	0.153591	0.816201	UDP-N-acetylmuramoyl-pentapeptide biosynthesis II (lysine-containing)
PWYG-321	1.0331	1.04965	0.969001	-0.0563931	0.163071	-0.341247	0.354953	0.411877	0.810429	0.341177	0.844865	mycolate biosynthesis
PWY-6385	1.73673	1.75489	1.71388	-0.0450426	0.102732	-0.339986	0.29498	0.10539	0.694332	0.154249	0.815619	peptidoglycan biosynthesis III (mycobacteria)
PHOSLIPSYN-PWY	1.7004	1.71839	1.68313	-0.0474446	0.117771	-0.339279	0.312306	0.107401	0.694095	0.188302	0.818519	superpathway of phospholipid biosynthesis I (bacteria)
PWY-6895	0.677308	0.705274	0.656624	-0.0693417	0.201002	-0.338201	0.364	0.334499	0.767426	0.335108	0.843332	superpathway of thiamin diphosphate biosynthesis II
GLCMANNANAUT-PWY	0.484037	0.540468	0.422659	-0.116591	0.305735	-0.336666	0.28	0.104028	0.694219	0.120546	0.81452	superpathway of N-acetylglucosamine, N-acetylmannosamine and N-acetylneuraminate degradation
PWY-7211	0.791232	0.799906	0.730501	-0.0774959	0.235252	-0.334414	0.376	0.283098	0.739847	0.385209	0.855062	superpathway of pyrimidine deoxyribonucleotides de novo biosynthesis
1CMET2-PWY	1.421	1.41936	1.42353	-0.0358412	0.103253	-0.330711	0.3745	0.176286	0.706349	0.394557	0.86418	N10-formyl-tetrahydrofolate biosynthesis
BIOTIN-BIOSYNTHESIS-PWY	0.848785	0.90915	0.808849	-0.0743614	0.192855	-0.330557	0.349622	0.490404	0.853855	0.316879	0.838834	biotin biosynthesis I
PANTOSYN-PWY	1.17526	1.18677	1.12641	-0.0404727	0.119936	-0.325341	0.36295	0.340156	0.770737	0.366146	0.854615	pantothenate and coenzyme A biosynthesis I
PWY-6282	0.925547	0.943923	0.85832	-0.0581113	0.173572	-0.324306	0.36295	0.487453	0.85172	0.357789	0.84824	palmitoleate biosynthesis I (from (5Z)-dodec-5-enoate)
PWY-7456	0.204402	0.220528	0.182808	-0.1119	0.343011	-0.324246	0.364	0.321378	0.75845	0.339485	0.843893	mannan degradation
PWY0-862	0.893211	0.910987	0.82228	-0.0576546	0.17073	-0.323331	0.367392	0.473708	0.844864	0.364305	0.851087	(5Z)-dodec-5-enoate biosynthesis
PWY-6387	1.75584	1.77344	1.73522	-0.0430487	0.103607	-0.321849	0.300755	0.107538	0.694615	0.170071	0.816575	UDP-N-acetylmuramoyl-pentapeptide biosynthesis I (meso-diaminopimelate containing)
PWY-6609	1.31713	1.33442	1.28747	-0.0485776	0.1495	-0.315321	0.314222	0.23655	0.721565	0.190437	0.818967	adenine and adenosine salvage III
COA-PWY	1.59034	1.61254	1.57336	-0.0443347	0.116445	-0.301947	0.316	0.140729	0.697354	0.212369	0.822206	coenzyme A biosynthesis I
PWY-7431	-4.83963	-4.77528	-5.54857	-0.49072	1.65788	-0.301329	0.402488	0.364058	0.781992	0.538214	0.919608	aromatic biogenic amine degradation (bacteria)
P381-PWY	-3.05076	-2.94163	-3.42509	-0.351699	1.08368	-0.298831	0.381778	0.410138	0.809626	0.389865	0.854562	adenosylcobalamin biosynthesis II (late cobalt incorporation)
PWY-621	0.723197	0.790621	0.709347	-0.100339	0.254142	-0.29882	0.297333	0.171031	0.703974	0.158317	0.814968	sucrose degradation III (sucrose invertase)
POLYISOPRENSYN-PWY	1.24879	1.2527	1.24702	-0.0712886	0.184557	-0.297628	0.404265	0.169911	0.703474	0.506489	0.906914	polyisoprenoid biosynthesis (E. coli)
PWY-7376	-3.65606	-3.48037	-4.03555	-0.4039	1.23374	-0.295215	0.372444	0.385718	0.796206	0.343019	0.843976	cob(II)yrinate a,c-diamide biosynthesis II (late cobalt incorporation)
PWY-5088	-2.6563	-2.46182	-3.08875	-0.951325	2.65415	-0.293937	0.266667	0.125185	0.695199	0.0865557	0.8141	L-glutamate degradation VIII (to propanoate)
PWY-5989	0.977723	1.00395	0.913627	-0.04872	0.173076	-0.268283	0.357778	0.604173	0.920371	0.348278	0.848573	stearate biosynthesis II (bacteria and plants)
PWY-5121	1.35305	1.36835	1.3211	-0.0368301	0.128702	-0.265415	0.400444	0.619555	0.925432	0.494433	0.900422	superpathway of geranylgeranyl diphosphate biosynthesis II (via MEP)
GLYCOGENSYNTH-PWY	1.28162	1.28613	1.22027	-0.0746651	0.257578	-0.26511	0.394667	0.230327	0.719821	0.472132	0.890037	glycogen biosynthesis I (from ADP-D-Glucose)
PWY-2942	1.4612	1.46925	1.4527	-0.0398379	0.138355	-0.264214	0.360729	0.133027	0.696418	0.317092	0.843727	L-lysine biosynthesis III
GLYCOCAT-PWY	1.62661	1.62565	1.62801	-0.041517	0.138041	-0.263315	0.40693	0.161207	0.701495	0.567952	0.928973	glycogen degradation I (bacterial)
PWY-6383	-5.40838	-5.31241	-5.58363	-0.992125	3.17323	-0.258317	0.352288	0.151525	0.69917	0.289955	0.832557	mono-trans, poly-cis decaprenyl phosphate biosynthesis
TRPSYN-PWY	0.969085	0.987708	0.908051	-0.043421	0.151769	-0.258223	0.432697	0.869581	0.991086	0.656891	0.964959	L-tryptophan biosynthesis
CATECHOL-ORTHO-CLEAVAGE-PWY	-6.32556	-5.46298	-6.60157	-0.434138	1.90105	-0.255686	0.368725	0.427317	0.818675	0.382878	0.860339	catechol degradation to &beta;-ketoadipate
PWY-7616	-6.9516	-6.77916	-7.33614	-1.4012	6.26306	-0.254716	0.363394	0.206877	0.720297	0.338786	0.845184	methanol oxidation to carbon dioxide
PWY-7323	0.957306	0.967886	0.943309	-0.0589306	0.21331	-0.2518	0.394667	0.475994	0.844861	0.444967	0.879592	superpathway of GDP-mannose-derived O-antigen building blocks biosynthesis
PWY-6703	0.841608	0.877744	0.820498	-0.0696237	0.26667	-0.251052	0.356286	0.558724	0.893593	0.340414	0.844326	preQ0 biosynthesis
PWY-5417	-6.31779	-5.43922	-6.6442	-0.428642	1.86494	-0.250377	0.378054	0.424739	0.816908	0.402432	0.867132	catechol degradation III (ortho-cleavage pathway)
PWY-7003	-1.54004	-1.27065	-1.6698	-0.281288	0.839753	-0.247877	0.378222	0.208456	0.714617	0.416973	0.864084	glycerol degradation to butanol
PWY-5431	-6.32203	-5.44666	-6.63542	-0.430767	1.89305	-0.247597	0.382941	0.432316	0.821658	0.41143	0.869513	aromatic compounds degradation via &beta;-ketoadipate
PWY-5022	-1.33336	-1.29713	-1.38479	-0.0875083	0.249658	-0.246132	0.338516	0.142539	0.69755	0.267175	0.83275	4-aminobutanoate degradation V
PWY-5005	-2.88421	-2.41203	-2.98099	-0.517576	1.71219	-0.232044	0.382052	0.241609	0.723226	0.415259	0.865759	biotin biosynthesis II
PWY-7234	0.389053	0.465505	0.359462	-0.121121	0.522969	-0.227449	0.355842	0.260121	0.728195	0.308622	0.835685	inosine-5'-phosphate biosynthesis III
P23-PWY	0.44788	0.494628	0.421777	-0.0636253	0.263121	-0.226768	0.397778	0.47526	0.843902	0.448015	0.880666	reductive TCA cycle I
PWY-6317	0.932725	0.927752	0.936728	-0.0592396	0.217197	-0.224086	0.398045	0.220057	0.717441	0.509239	0.906929	galactose degradation I (Leloir pathway)
PWY-5304	-1.82699	-1.75198	-2.02847	-0.183212	0.839658	-0.21506	0.393333	0.496386	0.856249	0.465695	0.887594	superpathway of sulfur oxidation (Acidianus ambivalens)
COLANSYN-PWY	1.07657	1.08464	1.06708	-0.0451967	0.18943	-0.214192	0.383111	0.460873	0.836894	0.424971	0.87231	colanic acid building blocks biosynthesis
PWY-6507	0.718845	0.733717	0.618729	-0.0898922	0.313305	-0.203479	0.406042	0.797862	0.991012	0.527916	0.917988	4-deoxy-L-threo-hex-4-enopyranuronate degradation
PWY-5509	0.694237	0.706989	0.635476	-0.0583122	0.248584	-0.2008	0.437139	0.546013	0.886071	0.696959	0.976466	adenosylcobalamin biosynthesis from cobyrinate a,c-diamide I
PWY-6397	-6.39212	-6.26322	-6.57649	-0.940686	6.56208	-0.200479	0.340293	0.230054	0.727858	0.275542	0.832379	mycolyl-arabinogalactan-peptidoglycan complex biosynthesis
COBALSYN-PWY	0.765641	0.775865	0.704635	-0.0530585	0.233844	-0.1967	0.441137	0.585068	0.910226	0.691439	0.974965	adenosylcobalamin salvage from cobinamide I
GOLPDLCAT-PWY	-3.63064	-3.39872	-3.64308	-0.35027	1.24236	-0.196589	0.395824	0.912881	0.992648	0.494885	0.900317	superpathway of glycerol degradation to 1,3-propanediol
METHYLGALLATE-DEGRADATION-PWY	-6.98475	-6.77231	-7.4621	-0.780119	3.74513	-0.194107	0.336739	0.396313	0.801615	0.275167	0.830666	methylgallate degradation
GALLATE-DEGRADATION-II-PWY	-7.31725	-7.08251	-7.79509	-0.785827	3.77696	-0.194077	0.34518	0.404721	0.803793	0.279085	0.831014	gallate degradation I
UDPNAGSYN-PWY	1.26167	1.26872	1.24714	-0.039282	0.169872	-0.193933	0.404889	0.209152	0.713792	0.536014	0.918246	UDP-N-acetyl-D-glucosamine biosynthesis I
GLUCONEO-PWY	1.60746	1.61375	1.59801	-0.0306956	0.140937	-0.190572	0.412444	0.293071	0.745026	0.555834	0.928266	gluconeogenesis I
GALLATE-DEGRADATION-I-PWY	-7.32383	-7.08416	-7.78166	-0.793637	3.84607	-0.18854	0.344291	0.396609	0.800684	0.280179	0.83141	gallate degradation II
P108-PWY	0.841881	0.85753	0.818773	-0.0571834	0.301762	-0.188397	0.395556	0.649015	0.949403	0.496188	0.901067	pyruvate fermentation to propanoate I
PWY1G-0	-6.08932	-5.93988	-6.31899	-0.947135	6.70659	-0.184611	0.340737	0.240675	0.732488	0.262925	0.829415	mycothiol biosynthesis
PWY-6269	0.699453	0.711925	0.643044	-0.0573078	0.25306	-0.183842	0.442667	0.549036	0.887831	0.686841	0.973113	adenosylcobalamin salvage from cobinamide II
SER-GLYSYN-PWY	1.25419	1.26741	1.23797	-0.0191185	0.101091	-0.18237	0.422923	0.433663	0.821607	0.614752	0.940831	superpathway of L-serine and glycine biosynthesis I
PWY-7560	1.28412	1.2964	1.24628	-0.0270175	0.140507	-0.179423	0.44558	0.916989	0.99289	0.71904	0.978254	methylerythritol phosphate pathway II
PWY-5659	1.37266	1.38269	1.36773	-0.0260576	0.12394	-0.176749	0.388889	0.391636	0.798071	0.4696	0.891459	GDP-mannose biosynthesis
PWY-7111	1.5229	1.5191	1.53693	-0.0267973	0.143673	-0.176396	0.455353	0.512004	0.866177	0.776772	0.987857	pyruvate fermentation to isobutanol (engineered)
CALVIN-PWY	1.78903	1.79934	1.78294	-0.0226435	0.107197	-0.169352	0.415815	0.444222	0.828103	0.625622	0.945764	Calvin-Benson-Bassham cycle
PWY-5532	-6.3627	-6.1778	-11.8818	-1.02473	8.03484	-0.166575	0.337333	0.349196	0.780634	0.276449	0.836862	adenosine nucleotides degradation IV
NONMEVIPP-PWY	1.28437	1.29696	1.24623	-0.027028	0.144935	-0.163885	0.447357	0.914993	0.992523	0.717657	0.978199	methylerythritol phosphate pathway I
PYRIDNUCSAL-PWY	1.11764	1.10428	1.15169	-0.0299363	0.179275	-0.154335	0.434918	0.829749	0.990097	0.670301	0.968028	NAD salvage pathway I
FASYN-INITIAL-PWY	0.75058	0.775223	0.713302	-0.0270491	0.172325	-0.151746	0.403821	0.854572	0.990832	0.521079	0.91025	superpathway of fatty acid biosynthesis initiation (E. coli)
FOLSYN-PWY	1.48359	1.48849	1.47773	-0.0222543	0.120348	-0.147123	0.412261	0.498306	0.858675	0.557999	0.923622	superpathway of tetrahydrofolate biosynthesis and salvage
PWY-5103	1.2523	1.25774	1.23553	-0.0258077	0.134529	-0.146015	0.446468	0.818746	0.988486	0.70539	0.974791	L-isoleucine biosynthesis III
HISTSYN-PWY	0.874965	0.889848	0.852376	-0.0288043	0.187682	-0.137306	0.424	0.933613	0.993238	0.619999	0.948212	L-histidine biosynthesis
PANTO-PWY	1.03897	1.05749	1.0326	-0.0227835	0.165956	-0.133425	0.428698	0.783365	0.984905	0.608761	0.944314	phosphopantothenate biosynthesis I
PWY-6969	1.16533	1.16278	1.16542	-0.0249707	0.16729	-0.131728	0.437333	0.871069	0.992014	0.678181	0.966696	TCA cycle V (2-oxoglutarate:ferredoxin oxidoreductase)
PWY-7539	1.34001	1.36503	1.3295	-0.0300918	0.197534	-0.13012	0.413778	0.928742	0.993039	0.548439	0.922771	6-hydroxymethyl-dihydropterin diphosphate biosynthesis III (Chlamydia)
BRANCHED-CHAIN-AA-SYN-PWY	1.2985	1.29329	1.31028	-0.0176516	0.125578	-0.122675	0.448889	0.739084	0.973769	0.756156	0.985397	superpathway of branched amino acid biosynthesis
POLYAMINSYN3-PWY	-1.41884	-1.40031	-1.47348	-0.0533237	0.36369	-0.122301	0.454465	0.916274	0.992446	0.744664	0.982814	superpathway of polyamine biosynthesis II
PWY-6700	0.983516	0.982369	0.98425	-0.0218113	0.181713	-0.114517	0.448889	0.615257	0.927259	0.742082	0.979408	queuosine biosynthesis
TYRFUMCAT-PWY	-5.94572	-5.53647	-6.08485	-0.236765	2.01639	-0.113701	0.452	0.883469	0.991446	0.76692	0.983548	L-tyrosine degradation I
PWY-5028	-5.45438	-5.09063	-5.56868	-0.21882	2.01862	-0.109194	0.453132	0.820876	0.989107	0.75953	0.983328	L-histidine degradation II
PWY-6876	-5.05054	-4.78734	-5.46481	-0.459792	2.22864	-0.109037	0.379831	0.231525	0.720822	0.414458	0.86724	isopropanol biosynthesis
PWY-5667	1.81933	1.82193	1.81587	-0.0145611	0.127967	-0.108126	0.4247	0.315091	0.755332	0.625883	0.941415	CDP-diacylglycerol biosynthesis I
PWY-7237	-2.07809	-2.06556	-2.11523	-0.0867395	0.817703	-0.106887	0.449333	0.948379	0.99355	0.734231	0.982455	myo-, chiro- and scillo-inositol degradation
TCA-GLYOX-BYPASS	-1.04734	-1.06417	-0.994841	-0.0322391	0.344632	-0.102361	0.466222	0.841752	0.990202	0.844349	0.993525	superpathway of glyoxylate bypass and TCA
PYRIDNUCSYN-PWY	1.12244	1.12875	1.11905	-0.0141138	0.128946	-0.10121	0.454465	0.76634	0.977892	0.756003	0.978371	NAD biosynthesis I (from aspartate)
RIBOSYN2-PWY	1.30394	1.30804	1.29753	-0.0175894	0.135338	-0.100996	0.445135	0.921725	0.993023	0.75299	0.980542	flavin biosynthesis I (bacteria and plants)
ENTBACSYN-PWY	-1.30207	-1.22275	-1.32148	-0.0438747	0.399129	-0.100392	0.458463	0.772218	0.984728	0.783433	0.988037	enterobactin biosynthesis
PWY0-1319	1.81964	1.82225	1.81569	-0.0131334	0.124506	-0.0951442	0.426477	0.314161	0.755125	0.614956	0.938321	CDP-diacylglycerol biosynthesis II
PWY-7373	-5.03101	-4.85781	-5.72284	-0.543255	6.13934	-0.0926099	0.410928	0.459975	0.833874	0.559478	0.930893	superpathway of demethylmenaquinol-6 biosynthesis II
PWY-6572	-1.2312	-1.22026	-1.24252	-0.0565997	0.734901	-0.0923163	0.450466	0.652558	0.953212	0.70951	0.976588	chondroitin sulfate degradation I (bacterial)
PWY-6147	1.37436	1.39465	1.36493	-0.0235299	0.222395	-0.0884612	0.432697	0.927553	0.992952	0.685755	0.968244	6-hydroxymethyl-dihydropterin diphosphate biosynthesis I
REDCITCYC	-0.701286	-0.6836	-0.839564	-0.063265	0.553041	-0.0875659	0.478454	0.863832	0.992058	0.904628	0.995953	TCA cycle VIII (helicobacter)
GLYCOLYSIS-TCA-GLYOX-BYPASS	-0.330809	-0.344664	-0.292436	-0.0190776	0.262572	-0.0726087	0.471111	0.75148	0.978432	0.822099	0.991248	superpathway of glycolysis, pyruvate dehydrogenase, TCA, and glyoxylate bypass
PWY-5181	-6.32448	-5.39828	-6.56563	-0.374936	6.35567	-0.0725491	0.432444	0.808656	0.978853	0.671917	0.966196	toluene degradation III (aerobic) (via p-cresol)
PWY-5100	1.70135	1.70584	1.69418	-0.012236	0.113523	-0.0725157	0.448889	0.279526	0.737395	0.685956	0.963307	pyruvate fermentation to acetate and lactate II
PWY0-1533	-2.42991	-2.34424	-2.47039	-0.0353606	0.490018	-0.0719484	0.472679	0.910256	0.992592	0.876734	0.99403	methylphosphonate degradation I
PWY-6612	1.38839	1.38619	1.39044	-0.0123449	0.172241	-0.0706583	0.464682	0.808511	0.988939	0.794593	0.98354	superpathway of tetrahydrofolate biosynthesis
PWY-6182	-6.48985	-5.82977	-6.7669	-0.279177	3.17688	-0.069422	0.440444	0.834766	0.982522	0.678496	0.965828	superpathway of salicylate degradation
PWY-7031	-5.59194	-5.4646	-6.05424	-0.431144	6.7732	-0.0670034	0.436	0.510735	0.859979	0.685349	0.966909	protein N-glycosylation (bacterial)
PWY-3781	-1.42825	-1.18957	-1.53366	-0.111673	1.57753	-0.0667806	0.476444	0.796414	0.991491	0.908087	0.99636	aerobic respiration I (cytochrome c)
PWY-6185	-6.7082	-5.85557	-6.97193	-0.37379	6.29498	-0.0663814	0.436251	0.798483	0.973396	0.658481	0.960667	4-methylcatechol degradation (ortho cleavage)
PWY0-1298	0.439877	0.430785	0.439989	-0.0251028	0.310067	-0.0651807	0.458667	0.483909	0.848915	0.781383	0.989746	superpathway of pyrimidine deoxyribonucleosides degradation
PWY0-321	-5.65836	-5.16777	-5.88755	-0.371865	3.64752	-0.0620634	0.440249	0.822956	0.983338	0.713897	0.979175	phenylacetate degradation I (aerobic)
PWY-6071	-5.7614	-5.29167	-5.94015	-0.335826	3.59702	-0.0619195	0.440889	0.829093	0.983574	0.700703	0.973981	superpathway of phenylethylamine degradation
PWY0-1277	-2.35633	-2.29387	-2.43232	-0.0271768	0.444408	-0.0586059	0.482008	0.891015	0.991508	0.877857	0.993976	3-phenylpropanoate and 3-(3-hydroxyphenyl)propanoate degradation
NONOXIPENT-PWY	1.96836	1.96732	1.97012	-0.00731773	0.123097	-0.0561672	0.462667	0.553983	0.891043	0.807757	0.986112	pentose phosphate pathway (non-oxidative branch)
P162-PWY	-0.940908	-0.911684	-1.02499	-0.0391128	0.55496	-0.055492	0.480675	0.58677	0.911422	0.959516	0.997261	L-glutamate degradation V (via hydroxyglutarate)
THISYN-PWY	1.01807	1.00118	1.0545	-0.0109402	0.220884	-0.0445763	0.484444	0.897692	0.992681	0.924391	0.99644	superpathway of thiamin diphosphate biosynthesis I
P42-PWY	1.56894	1.57658	1.56362	-0.0101001	0.205327	-0.0435967	0.468444	0.812581	0.990202	0.86413	0.993615	incomplete reductive TCA cycle
PWY-7254	-0.882818	-0.842136	-0.887746	-0.024876	0.535985	-0.0423113	0.493558	0.884951	0.992368	0.957246	0.997071	TCA cycle VII (acetate-producers)
LEU-DEG2-PWY	-4.96519	-4.8911	-5.58873	-0.0944574	2.20781	-0.0414582	0.481778	0.880411	0.992058	0.907414	0.995941	L-leucine degradation I
PWY-5507	-2.7453	-2.46676	-2.80332	-0.0549403	1.50646	-0.0396136	0.478222	0.824936	0.991505	0.927218	0.996551	adenosylcobalamin biosynthesis I (early cobalt insertion)
KETOGLUCONMET-PWY	-2.72599	-2.71904	-2.73323	-0.0233682	0.51741	-0.0376965	0.48	0.801002	0.986393	0.869074	0.993171	ketogluconate metabolism
TCA	0.903547	0.88569	0.932823	-0.00738956	0.198706	-0.0338153	0.483556	0.93161	0.993076	0.906453	0.995682	TCA cycle I (prokaryotic)
PWY-6690	-3.19347	-3.15781	-3.22611	-0.0201503	0.569938	-0.0334206	0.486895	0.891804	0.991848	0.90279	0.995432	cinnamate and 3-hydroxycinnamate degradation to 2-oxopent-4-enoate
ARGDEG-PWY	-2.38809	-2.34119	-2.46742	-0.0107554	0.38796	-0.0333805	0.488227	0.827086	0.985285	0.904988	0.995247	superpathway of L-arginine, putrescine, and 4-aminobutanoate degradation
HCAMHPDEG-PWY	-3.20029	-3.16162	-3.22885	-0.0179243	0.571296	-0.0310979	0.487111	0.895664	0.992153	0.908482	0.995936	3-phenylpropanoate and 3-(3-hydroxyphenyl)propanoate degradation to 2-oxopent-4-enoate
POLYAMSYN-PWY	-1.06773	-1.07864	-1.00446	-0.0116059	0.504571	-0.0271065	0.489778	0.469684	0.841602	0.946152	0.996989	superpathway of polyamine biosynthesis I
PWY0-1297	0.416208	0.407736	0.416288	-0.0133027	0.315622	-0.0259939	0.486895	0.685816	0.969702	0.938888	0.997001	superpathway of purine deoxyribonucleosides degradation
PWY-5913	0.753411	0.735444	0.754647	-0.00640416	0.278081	-0.0236864	0.487783	0.93064	0.993088	0.950506	0.997427	TCA cycle VI (obligate autotrophs)
PWY-7377	-0.759955	-0.77093	-0.655905	-0.00937201	0.433779	-0.0213832	0.493778	0.783729	0.988822	0.950927	0.997363	cob(II)yrinate a,c-diamide biosynthesis I (early cobalt insertion)
GLUCOSE1PMETAB-PWY	-1.86134	-1.79498	-1.90856	-0.00757087	0.346456	-0.0207503	0.484444	0.850359	0.988703	0.831936	0.988191	glucose and glucose-1-phosphate degradation
VALDEG-PWY	-3.05945	-2.93408	-3.47632	-0.0694242	1.50541	-0.0201606	0.472235	0.290219	0.741681	0.820614	0.992243	L-valine degradation I
GLUTORN-PWY	0.416104	0.413469	0.420201	-0.00334854	0.181334	-0.0135988	0.494222	0.918084	0.992922	0.911823	0.996077	L-ornithine biosynthesis
DTDPRHAMSYN-PWY	1.36473	1.37956	1.31484	-0.00283375	0.217301	-0.0121332	0.492226	0.88397	0.992088	0.931884	0.996751	dTDP-L-rhamnose biosynthesis I
PWY-7242	0.852829	0.861467	0.796727	-0.00382097	0.318198	-0.00805588	0.496889	0.956737	0.993738	0.96647	0.997738	D-fructuronate degradation
ARG+POLYAMINE-SYN	-0.431628	-0.440507	-0.394439	-0.0024959	0.399402	-0.00588763	0.498222	0.531106	0.877012	0.950168	0.997201	superpathway of arginine and polyamine biosynthesis
THREOCAT-PWY	-4.4711	-4.03516	-4.50778	-0.018966	2.84797	-0.00330623	0.497112	0.709533	0.961224	0.958201	0.997377	superpathway of L-threonine metabolism
PWY-7371	-4.10028	-4.06343	-4.22491	-0.0102852	1.86143	-0.00298317	0.498222	0.39979	0.804271	0.949442	0.997241	1,4-dihydroxy-6-naphthoate biosynthesis II
GALACTARDEG-PWY	-2.19004	-2.21456	-2.1673	-0.00179664	0.460228	-0.00251826	0.499334	0.71395	0.968483	0.90949	0.995109	D-galactarate degradation I
PWY-6897	0.987579	0.94135	1.01045	-0.000700864	0.260076	-0.00193837	0.498889	0.949322	0.993702	0.966181	0.997532	thiamin salvage II
3-HYDROXYPHENYLACETATE-DEGRADATION-PWY	-2.99742	-2.94539	-3.00673	-0.000857997	0.396977	-0.0018926	0.498667	0.882048	0.990322	0.896047	0.994866	4-hydroxyphenylacetate degradation
PWY490-3	-1.81629	-1.8217	-1.80213	-0.000917916	0.789076	-0.00126794	0.499334	0.918689	0.992826	0.954241	0.997398	nitrate reduction VI (assimilatory)
METHGLYUT-PWY	-2.40009	-2.40581	-2.39529	6.05167e-05	0.480668	0.000277157	0.5	0.879548	0.991712	0.881909	0.993226	superpathway of methylglyoxal degradation
P341-PWY	-13.1364	-13.2454	-12.9542	0.0400039	8.93761	0.00432268	0.498445	0.670986	0.925738	0.704625	0.955818	glycolysis V (Pyrococcus)
GLUCARGALACTSUPER-PWY	-2.18966	-2.21709	-2.1666	0.0026488	0.474746	0.00516922	0.498222	0.706786	0.964249	0.900604	0.995171	superpathway of D-glucarate and D-galactarate degradation
PWY-6263	-2.75473	-2.71115	-2.81319	0.0175683	1.69548	0.00527252	0.495556	0.402126	0.806081	0.956054	0.997347	superpathway of menaquinol-8 biosynthesis II
PPGPPMET-PWY	-0.662618	-0.647546	-0.676217	0.00543266	0.371463	0.0114472	0.494003	0.644511	0.946575	0.931077	0.996762	ppGpp biosynthesis
ORNARGDEG-PWY	-2.38807	-2.34261	-2.46541	0.00439892	0.387824	0.0136609	0.494891	0.829419	0.985824	0.903469	0.995548	superpathway of L-arginine and L-ornithine degradation
PWY-6163	1.44501	1.43221	1.45097	0.00286443	0.141653	0.014729	0.49578	0.733133	0.977997	0.938754	0.996957	chorismate biosynthesis from 3-dehydroquinate
MET-SAM-PWY	0.780013	0.776662	0.783337	0.00338795	0.205931	0.0177444	0.490449	0.723973	0.976512	0.898622	0.995314	superpathway of S-adenosyl-L-methionine biosynthesis
SO4ASSIM-PWY	-0.90031	-0.901941	-0.89865	0.00831571	0.258535	0.0234372	0.482452	0.534964	0.879743	0.863394	0.991613	sulfate reduction I (assimilatory)
GLYCOL-GLYOXDEG-PWY	-1.57164	-1.5552	-1.66473	0.00965308	0.31389	0.0244268	0.492226	0.805085	0.98367	0.905857	0.996039	superpathway of glycol metabolism and degradation
P221-PWY	-4.23429	-4.18193	-4.41638	0.0579885	2.39276	0.0249705	0.480675	0.850136	0.991719	0.890416	0.995284	octane oxidation
PWY0-1296	0.355919	0.333297	0.356682	0.012754	0.433301	0.0256572	0.482667	0.78681	0.990891	0.925508	0.996485	purine ribonucleosides degradation
GALACT-GLUCUROCAT-PWY	-0.368767	-0.361889	-0.377907	0.00644451	0.230847	0.0264053	0.490667	0.877172	0.991167	0.920585	0.996369	superpathway of hexuronide and hexuronate degradation
DAPLYSINESYN-PWY	0.754093	0.757126	0.748221	0.00511677	0.150139	0.0280615	0.484444	0.825337	0.987488	0.891132	0.994579	L-lysine biosynthesis I
GLUCUROCAT-PWY	-0.513223	-0.508403	-0.514632	0.00854332	0.276463	0.0299178	0.488227	0.918165	0.992713	0.933155	0.996481	superpathway of &beta;-D-glucuronide and D-glucuronate degradation
PWY0-845	0.294528	0.300303	0.293	0.00712278	0.210795	0.030283	0.484	0.904588	0.99258	0.894393	0.995157	superpathway of pyridoxal 5'-phosphate biosynthesis and salvage
AST-PWY	-3.00238	-3.0056	-2.99124	0.0141489	0.455312	0.0318004	0.48645	0.890767	0.991339	0.881724	0.993389	L-arginine degradation II (AST pathway)
HEXITOLDEGSUPER-PWY	-0.302498	-0.312026	-0.302498	0.0157303	0.363967	0.0343977	0.472235	0.909649	0.992501	0.878003	0.99484	superpathway of hexitol degradation (bacteria)
PWY-1269	0.720726	0.694934	0.735569	0.00892527	0.243071	0.0354212	0.484673	0.921079	0.992778	0.914587	0.996219	CMP-3-deoxy-D-manno-octulosonate biosynthesis I
PWY-5347	0.930907	0.917935	0.933937	0.00705056	0.167146	0.0363339	0.48112	0.628526	0.934007	0.867364	0.992816	superpathway of L-methionine biosynthesis (transsulfuration)
PWY-6749	-1.43667	-1.5149	-1.38881	0.0304802	0.631358	0.0377144	0.486222	0.915647	0.992777	0.921889	0.996678	CMP-legionaminate biosynthesis I
ILEUSYN-PWY	1.4185	1.41071	1.44394	0.00617997	0.142083	0.0381466	0.487339	0.92397	0.99302	0.904982	0.995775	L-isoleucine biosynthesis I (from threonine)
PWY-5182	-2.31595	-2.28578	-2.43717	0.0151581	0.3836	0.0393733	0.484229	0.886838	0.990715	0.860129	0.991374	toluene degradation II (aerobic) (via 4-methylcatechol)
P163-PWY	-1.30062	-1.27794	-1.39204	0.031957	0.778738	0.0418314	0.483556	0.840672	0.991669	0.904987	0.996189	L-lysine fermentation to acetate and butanoate
PWY-2941	-0.0213462	-0.029794	-0.0137025	0.024611	0.580958	0.0426135	0.472	0.589019	0.912564	0.869832	0.995221	L-lysine biosynthesis II
DENITRIFICATION-PWY	-12.1927	-12.4127	-11.9198	0.325643	6.6966	0.0434158	0.477121	0.686633	0.931735	0.721242	0.960316	nitrate reduction I (denitrification)
VALSYN-PWY	1.41809	1.40972	1.44367	0.00635071	0.140395	0.0438695	0.483785	0.919442	0.992939	0.899785	0.995534	L-valine biosynthesis
PWY-6562	-4.97259	-5.01298	-4.91316	0.119549	2.24218	0.045187	0.476233	0.544843	0.885537	0.865679	0.994899	norspermidine biosynthesis
P562-PWY	-4.35253	-4.49812	-4.29404	0.124801	1.90991	0.0461914	0.466459	0.641574	0.939501	0.822834	0.992229	myo-inositol degradation I
PWY-7374	-5.16215	-5.21077	-4.48922	0.402386	8.20858	0.0470873	0.44558	0.531711	0.869463	0.766416	0.982911	1,4-dihydroxy-6-naphthoate biosynthesis I
PWY-5180	-2.3161	-2.28431	-2.43532	0.0190327	0.389427	0.0494588	0.472	0.88564	0.991098	0.862346	0.991902	toluene degradation I (aerobic) (via o-cresol)
PWY-7090	-4.6112	-4.6032	-4.61417	0.307349	2.265	0.0564125	0.413778	0.562972	0.884308	0.547532	0.924326	UDP-2,3-diacetamido-2,3-dideoxy-&alpha;-D-mannuronate biosynthesis
PWY-5101	1.52158	1.51437	1.54288	0.0090993	0.144776	0.0570761	0.480889	0.926779	0.993029	0.910238	0.996032	L-isoleucine biosynthesis II
GLYCOLYSIS-E-D	0.742912	0.733264	0.793895	0.0175484	0.255817	0.0609631	0.474667	0.552783	0.890219	0.880266	0.995797	superpathway of glycolysis and Entner-Doudoroff
PWY-5677	-1.90343	-1.93436	-1.75848	0.0607696	0.85848	0.0636245	0.474456	0.865012	0.992129	0.862236	0.994742	succinate fermentation to butanoate
HOMOSER-METSYN-PWY	0.316646	0.3052	0.316881	0.0142447	0.209752	0.0655242	0.483341	0.822052	0.989205	0.912846	0.996187	L-methionine biosynthesis I
PWY-6467	0.406136	0.378053	0.450118	0.0193123	0.298437	0.0685717	0.476889	0.903286	0.992568	0.875862	0.995342	Kdo transfer to lipid IVA III (Chlamydia)
GLYOXYLATE-BYPASS	-1.31857	-1.30099	-1.4406	0.0254207	0.345229	0.0690903	0.475111	0.916187	0.992781	0.866507	0.995006	glyoxylate cycle
PWY-7094	-4.07787	-4.09305	-4.07787	0.169714	2.15999	0.0697289	0.487556	0.869175	0.992	0.956169	0.997067	fatty acid salvage
HSERMETANA-PWY	0.467101	0.440049	0.469307	0.0176656	0.241299	0.0708564	0.467111	0.909293	0.992511	0.799333	0.987169	L-methionine biosynthesis III
HEMESYN2-PWY	0.0986221	0.0892842	0.0992216	0.0222529	0.283335	0.0725151	0.475111	0.913193	0.992664	0.886624	0.996051	heme biosynthesis II (anaerobic)
SULFATE-CYS-PWY	-0.0689055	-0.0802846	-0.0538532	0.0197229	0.206237	0.0726501	0.459796	0.599902	0.91856	0.786086	0.986237	superpathway of sulfate assimilation and cysteine biosynthesis
GALACTUROCAT-PWY	0.488985	0.511667	0.475921	0.0207189	0.308536	0.0732889	0.465333	0.718346	0.977275	0.813904	0.989774	D-galacturonate degradation I
PWY-5154	0.605263	0.601447	0.612065	0.0146049	0.178186	0.0769292	0.465127	0.75366	0.977564	0.843282	0.992341	L-arginine biosynthesis III (via N-acetyl-L-citrulline)
PWY-6478	-1.60462	-1.59795	-1.60462	0.0529281	0.627316	0.0787979	0.4749	0.702761	0.974925	0.83562	0.993765	GDP-D-glycero-&alpha;-D-manno-heptose biosynthesis
PWY-5823	-13.1933	-13.292	-13.1082	0.73963	7.84609	0.0850422	0.46335	0.615361	0.898843	0.661097	0.944972	superpathway of CDP-glucose-derived O-antigen building blocks biosynthesis
PWY-6396	-3.79079	-3.65461	-3.85134	0.135804	1.34178	0.0866404	0.474667	0.738704	0.983045	0.89182	0.995997	superpathway of 2,3-butanediol biosynthesis
PWY-5345	-0.299804	-0.311016	-0.285717	0.0217766	0.212926	0.0887027	0.450911	0.916509	0.99247	0.745498	0.976852	superpathway of L-methionine biosynthesis (by sulfhydrylation)
PWY-7446	-3.42467	-3.44145	-3.41383	0.0562821	0.597106	0.0916403	0.453132	0.855818	0.989926	0.735822	0.974485	sulfoglycolysis
NAD-BIOSYNTHESIS-II	-2.03604	-2.05454	-2.02333	0.053179	0.506845	0.0920632	0.446667	0.515198	0.86789	0.717807	0.969267	NAD salvage pathway II
NAGLIPASYN-PWY	0.741923	0.70511	0.761242	0.0259354	0.244717	0.103558	0.464444	0.837568	0.991031	0.875424	0.99485	lipid IVA biosynthesis
PWY-4984	-0.4875	-0.502356	-0.314276	0.0508385	0.472049	0.10371	0.458463	0.824795	0.991409	0.769753	0.989708	urea cycle
PWY-6608	0.313224	0.304925	0.338478	0.0328552	0.246411	0.107771	0.434667	0.696868	0.968404	0.705422	0.973247	guanosine nucleotides degradation III
PWY-5104	1.44264	1.43868	1.46496	0.0166941	0.147025	0.110091	0.449578	0.850687	0.990945	0.782542	0.987427	L-isoleucine biosynthesis IV
P105-PWY	-0.138215	-0.145737	-0.115918	0.0245739	0.227261	0.110603	0.452889	0.782246	0.982832	0.780099	0.985816	TCA cycle IV (2-oxoglutarate decarboxylase)
PYRIDOXSYN-PWY	-0.0157937	-0.0364307	-0.0133349	0.0410292	0.282504	0.132362	0.427556	0.824269	0.990031	0.65208	0.964501	pyridoxal 5'-phosphate biosynthesis I
ORNDEG-PWY	-2.23663	-2.25907	-2.19633	0.0568572	0.372706	0.134021	0.434918	0.886857	0.991325	0.708611	0.967661	superpathway of ornithine degradation
COMPLETE-ARO-PWY	1.44563	1.43705	1.45162	0.0238636	0.148641	0.139759	0.414482	0.552588	0.890242	0.609467	0.944392	superpathway of aromatic amino acid biosynthesis
ARO-PWY	1.38917	1.38639	1.3911	0.0236886	0.147643	0.143356	0.425778	0.529503	0.876137	0.64554	0.957964	chorismate biosynthesis I
HISDEG-PWY	0.336188	0.309411	0.411239	0.0487967	0.297353	0.146172	0.440249	0.464357	0.838465	0.698852	0.97511	L-histidine degradation I
PWY0-1479	-0.313627	-0.30398	-0.329751	0.0624805	0.402116	0.146666	0.412261	0.602318	0.921671	0.560707	0.931104	tRNA processing
PWY-6588	0.0810039	-0.00129345	0.124309	0.068352	0.432303	0.147277	0.434474	0.456903	0.834302	0.634856	0.959707	pyruvate fermentation to acetone
PWY-7013	-0.809486	-0.740417	-0.98346	0.337571	1.6227	0.148692	0.388716	0.255267	0.726339	0.442908	0.874832	L-1,2-propanediol degradation
PWY0-1061	0.562863	0.535027	0.632171	0.0505848	0.28966	0.159509	0.413594	0.754361	0.986274	0.549021	0.924589	superpathway of L-alanine biosynthesis
FAO-PWY	-1.2711	-1.26723	-1.27691	0.0782099	0.405131	0.175505	0.412	0.27093	0.734514	0.55074	0.923523	fatty acid &beta;-oxidation I
PWY-5861	-0.793543	-0.795015	-0.791903	0.0562426	0.28797	0.177187	0.407819	0.315639	0.757072	0.503212	0.905656	superpathway of demethylmenaquinol-8 biosynthesis
P461-PWY	-1.16177	-1.10448	-1.21332	0.167182	0.567819	0.1855	0.454667	0.920697	0.992821	0.818168	0.994516	hexitol fermentation to lactate, formate, ethanol and acetate
PWY-7210	-4.62856	-4.7643	-4.49618	0.422203	1.92021	0.186943	0.368725	0.900776	0.991726	0.362741	0.851798	pyrimidine deoxyribonucleotides biosynthesis from CTP
PWY-7198	-5.13596	-5.26856	-5.00918	0.442323	1.96942	0.1883	0.364889	0.872789	0.990417	0.375677	0.857264	pyrimidine deoxyribonucleotides de novo biosynthesis IV
PWY0-41	-2.68333	-2.73891	-2.61631	0.0944445	0.469947	0.188621	0.402222	0.549268	0.887797	0.503771	0.904357	allantoin degradation IV (anaerobic)
ARGSYNBSUB-PWY	0.681211	0.670655	0.696928	0.0348275	0.168201	0.190297	0.379556	0.442262	0.827345	0.45159	0.88501	L-arginine biosynthesis II (acetyl cycle)
PWY-7007	-13.1171	-13.7042	-12.0778	1.44602	7.13523	0.201466	0.401333	0.56136	0.877481	0.534608	0.910388	methyl ketone biosynthesis
PWY-5838	-0.468363	-0.472985	-0.46609	0.0534741	0.24126	0.205629	0.404265	0.268186	0.734148	0.492933	0.899583	superpathway of menaquinol-8 biosynthesis I
PWY-5840	-0.477956	-0.480933	-0.476249	0.0546544	0.235867	0.207515	0.391382	0.28044	0.740341	0.461278	0.888001	superpathway of menaquinol-7 biosynthesis
PWY0-1241	-1.29502	-1.29587	-1.29217	0.0537657	0.273138	0.207802	0.430031	0.471814	0.843089	0.64129	0.953873	ADP-L-glycero-&beta;-D-manno-heptose biosynthesis
PWY-5265	-1.88171	-2.0153	-1.86496	0.323311	1.19459	0.218794	0.426222	0.677449	0.968874	0.619827	0.958801	peptidoglycan biosynthesis II (staphylococci)
DHGLUCONATE-PYR-CAT-PWY	-12.7067	-13.1546	-11.91	1.50993	6.59281	0.218925	0.399378	0.517416	0.858976	0.525759	0.90715	glucose degradation (oxidative)
P164-PWY	-0.360746	-0.392235	-0.258531	0.0788784	0.360606	0.227446	0.361778	0.398543	0.802764	0.367487	0.854912	purine nucleobases degradation I (anaerobic)
PWY-5899	-0.569239	-0.574295	-0.566975	0.0636304	0.249296	0.231166	0.393778	0.251588	0.727644	0.46932	0.891498	superpathway of menaquinol-13 biosynthesis
PWY-6590	-0.387178	-0.391805	-0.382248	0.0578589	0.254642	0.2318	0.376444	0.210259	0.71476	0.412863	0.872923	superpathway of Clostridium acetobutylicum acidogenic fermentation
PWY-5898	-0.56879	-0.575431	-0.564881	0.0674141	0.247105	0.232373	0.386667	0.25044	0.727572	0.455194	0.886072	superpathway of menaquinol-12 biosynthesis
PWY-5415	-4.02115	-4.23715	-3.6201	0.415516	1.40865	0.232705	0.368	0.790642	0.988646	0.366619	0.849754	catechol degradation I (meta-cleavage pathway)
PWY-5897	-0.569318	-0.575209	-0.565656	0.066057	0.248962	0.236168	0.386222	0.249244	0.727015	0.458555	0.889324	superpathway of menaquinol-11 biosynthesis
CENTFERM-PWY	-0.678932	-0.690085	-0.668305	0.0644284	0.269939	0.247617	0.360284	0.194546	0.709896	0.345569	0.852369	pyruvate fermentation to butanoate
PWY0-1415	-1.50001	-1.5059	-1.48413	0.0650307	0.243034	0.247635	0.401599	0.42903	0.819522	0.520279	0.909473	superpathway of heme biosynthesis from uroporphyrinogen-III
PWY-5505	0.297874	0.201779	0.420161	0.112792	0.460041	0.255559	0.403376	0.338334	0.76785	0.501323	0.904465	L-glutamate and L-glutamine biosynthesis
GLUCARDEG-PWY	-2.17907	-2.23544	-2.09429	0.133152	0.489603	0.256941	0.354953	0.395854	0.800716	0.338182	0.84518	D-glucarate degradation I
PWY-1861	-1.83647	-1.94562	-1.82807	0.300928	1.09449	0.259336	0.436251	0.446178	0.828125	0.655631	0.967727	formaldehyde assimilation II (RuMP Cycle)
RUMP-PWY	-2.28052	-2.39255	-2.27309	0.297631	1.09411	0.2601	0.429143	0.471503	0.842398	0.657194	0.968131	formaldehyde oxidation I
PWY-5862	-1.24203	-1.27136	-1.18728	0.0751821	0.226771	0.262196	0.36295	0.272627	0.738169	0.339422	0.849042	superpathway of demethylmenaquinol-9 biosynthesis
PWY0-1261	0.879717	0.874154	0.917968	0.0586982	0.202365	0.263672	0.380889	0.426416	0.817479	0.408862	0.866983	anhydromuropeptides recycling
PWY-5676	0.376836	0.258729	0.431139	0.107855	0.448507	0.264422	0.382497	0.323611	0.7599	0.426615	0.868652	acetyl-CoA fermentation to butanoate II
ECASYN-PWY	-2.19638	-2.22659	-2.16891	0.085137	0.273946	0.267131	0.364	0.230652	0.723173	0.377628	0.859407	enterobacterial common antigen biosynthesis
HEME-BIOSYNTHESIS-II	-1.63525	-1.67154	-1.53698	0.106004	0.338807	0.270432	0.385333	0.493234	0.855906	0.423912	0.871387	heme biosynthesis I (aerobic)
PWY-5860	-1.2433	-1.27041	-1.1877	0.0798818	0.225978	0.275633	0.356286	0.268981	0.7364	0.341937	0.851239	superpathway of demethylmenaquinol-6 biosynthesis I
PWY-6660	-13.1209	-13.7231	-12.0168	1.98574	6.24521	0.283465	0.370058	0.421579	0.815984	0.419267	0.879678	2-heptyl-3-hydroxy-4(1H)-quinolone biosynthesis
PWY-5705	-2.70715	-2.74273	-2.48774	0.182791	0.562068	0.2988	0.369778	0.278015	0.739174	0.366254	0.853917	allantoin degradation to glyoxylate III
PWY-6708	-2.11775	-2.12325	-2.11376	0.0874142	0.30646	0.303145	0.387111	0.279482	0.743378	0.441739	0.88264	ubiquinol-8 biosynthesis (prokaryotic)
PWY-5837	-1.66806	-1.70477	-1.63304	0.115827	0.306012	0.30505	0.344	0.177156	0.705048	0.282031	0.833386	1,4-dihydroxy-2-naphthoate biosynthesis I
Additional file 7: Excel file containing ALDEx2 output comparing lung metabolic pathways between RA + NS and O2 + probiotic groups.
PWY-5920	-1.70457	-1.71929	-1.67051	0.0787501	0.25711	0.307662	0.362667	0.242774	0.728148	0.354444	0.855527	superpathway of heme biosynthesis from glycine
PWY-5896	-0.83572	-0.86609	-0.794318	0.0681316	0.175925	0.3095	0.342514	0.203344	0.713882	0.28403	0.837345	superpathway of menaquinol-10 biosynthesis
PWY-5855	-2.11927	-2.12372	-2.11542	0.0941452	0.307582	0.310096	0.377166	0.277262	0.742146	0.450179	0.886657	ubiquinol-7 biosynthesis (prokaryotic)
PWY-5845	-0.835836	-0.866506	-0.794776	0.0682598	0.176832	0.310526	0.336295	0.201409	0.712928	0.273888	0.83387	superpathway of menaquinol-9 biosynthesis
PWY-5857	-2.11845	-2.12508	-2.11433	0.0959143	0.316631	0.311557	0.375111	0.273002	0.739985	0.440258	0.882358	ubiquinol-10 biosynthesis (prokaryotic)
PWY-5850	-0.83481	-0.864208	-0.794931	0.068743	0.178595	0.312152	0.337333	0.203163	0.712316	0.276155	0.834369	superpathway of menaquinol-6 biosynthesis I
UBISYN-PWY	-2.09388	-2.0978	-2.09091	0.0971583	0.313195	0.313763	0.388	0.281383	0.7443	0.456678	0.888611	superpathway of ubiquinol-8 biosynthesis (prokaryotic)
PWY0-1338	-3.04969	-3.08476	-3.02204	0.113115	0.365735	0.316478	0.355111	0.225279	0.721288	0.333471	0.8505	polymyxin resistance
PWY-5856	-2.11855	-2.1257	-2.11227	0.0910846	0.302159	0.319338	0.378222	0.272206	0.739408	0.438136	0.880929	ubiquinol-9 biosynthesis (prokaryotic)
CODH-PWY	-1.98981	-2.03786	-1.79347	0.276216	0.854981	0.319964	0.335111	0.536283	0.879845	0.245747	0.825222	reductive acetyl coenzyme A pathway
PWY-5747	-2.99319	-3.01148	-2.86261	0.169964	0.482299	0.322052	0.379831	0.235862	0.723728	0.430109	0.874451	2-methylcitrate cycle II
PWY-5863	-1.49837	-1.53309	-1.46299	0.123654	0.301685	0.329039	0.337778	0.175612	0.704748	0.274452	0.831349	superpathway of phylloquinol biosynthesis
PWY-5918	-0.934654	-0.956846	-0.862884	0.079255	0.218089	0.331189	0.355842	0.324094	0.762663	0.3553	0.852332	superpathay of heme biosynthesis from glutamate
PWY-6353	0.407284	0.27862	0.453298	0.113698	0.336536	0.332669	0.379111	0.352838	0.776831	0.403158	0.860147	purine nucleotides degradation II (aerobic)
PWY-6628	0.953281	0.935992	1.0097	0.0701939	0.211775	0.336776	0.338667	0.348271	0.774038	0.276939	0.830418	superpathway of L-phenylalanine biosynthesis
PWY-6629	-0.00198479	-0.0297404	0.269205	0.143396	0.42924	0.339245	0.322968	0.235278	0.721415	0.197388	0.818934	superpathway of L-tryptophan biosynthesis
ALL-CHORISMATE-PWY	-1.14055	-1.1621	-1.12844	0.0747644	0.205291	0.340857	0.361333	0.184999	0.708945	0.339214	0.85132	superpathway of chorismate metabolism
PWY-6630	0.912539	0.888482	0.96329	0.0712035	0.204715	0.341413	0.335556	0.329306	0.763706	0.256258	0.827174	superpathway of L-tyrosine biosynthesis
SALVADEHYPOX-PWY	-0.0449679	-0.248091	-0.018111	0.18994	0.46943	0.347387	0.368281	0.301026	0.747535	0.35337	0.846524	adenosine nucleotides degradation II
METH-ACETATE-PWY	-8.12622	-12.4735	-5.12282	2.80574	9.44751	0.361299	0.336295	0.238288	0.736625	0.268563	0.837031	methanogenesis from acetate
PWY-5189	-0.142689	-0.171556	-0.0621019	0.096515	0.249432	0.36319	0.336889	0.370556	0.787042	0.23749	0.825169	tetrapyrrole biosynthesis II (from glycine)
PWY-5177	-1.21734	-1.26701	-1.1638	0.108619	0.271846	0.36444	0.329631	0.236824	0.724369	0.260579	0.828627	glutaryl-CoA degradation
PWY-5384	-0.64894	-0.699725	-0.516681	0.156923	0.39584	0.367201	0.367111	0.271616	0.734852	0.327637	0.839065	sucrose degradation IV (sucrose phosphorylase)
P125-PWY	-4.36334	-4.38848	-4.32758	0.688466	1.62277	0.367556	0.383829	0.315096	0.755659	0.453417	0.883737	superpathway of (R,R)-butanediol biosynthesis
ARGSYN-PWY	0.763144	0.753975	0.84159	0.070511	0.168477	0.374665	0.352889	0.490327	0.853307	0.29704	0.835254	L-arginine biosynthesis I (via L-ornithine)
PWY-7400	0.766763	0.757439	0.844509	0.0694099	0.168438	0.378244	0.351556	0.497509	0.858175	0.299673	0.835175	L-arginine biosynthesis IV (archaebacteria)
PWY-6470	-1.42034	-1.57537	-1.34437	0.445171	0.926017	0.386508	0.320746	0.131478	0.695433	0.195067	0.818176	peptidoglycan biosynthesis V (&beta;-lactam resistance)
TEICHOICACID-PWY	-1.75819	-2.24508	-1.56235	0.616335	1.29703	0.391505	0.356889	0.423767	0.816636	0.327186	0.840393	teichoic acid (poly-glycerol) biosynthesis
PWY0-42	-3.01728	-3.03282	-2.89487	0.18536	0.426651	0.396216	0.348889	0.183246	0.708274	0.333285	0.843637	2-methylcitrate cycle I
PWY-5188	-0.0186626	-0.0425824	0.086109	0.112688	0.238428	0.400537	0.339405	0.388493	0.796464	0.251208	0.825799	tetrapyrrole biosynthesis I (from glutamate)
PWY0-781	0.545738	0.51968	0.572286	0.0562635	0.126903	0.412106	0.314971	0.269681	0.737632	0.207615	0.821221	aspartate superpathway
KDO-NAGLIPASYN-PWY	-0.698571	-0.736137	-0.605897	0.111719	0.225988	0.456979	0.294222	0.186573	0.707587	0.162303	0.816088	superpathway of (Kdo)2-lipid A biosynthesis
FUC-RHAMCAT-PWY	-0.721378	-0.759535	-0.665071	0.0980002	0.243359	0.457279	0.268769	0.0964599	0.694572	0.107178	0.814759	superpathway of fucose and rhamnose degradation
P4-PWY	0.54164	0.511694	0.591434	0.0649983	0.121963	0.467802	0.310084	0.231404	0.721894	0.1677	0.817389	superpathway of L-lysine, L-threonine and L-methionine biosynthesis I
PWY-7315	-1.7407	-1.77079	-1.62424	0.20986	0.367083	0.470802	0.294667	0.221575	0.717999	0.15841	0.81681	dTDP-N-acetylthomosamine biosynthesis
P281-PWY	-7.38012	-8.92378	-6.81801	1.99256	3.13709	0.478632	0.252777	0.238746	0.739077	0.0762535	0.8141	3-phenylpropanoate degradation
PWY-7332	-0.86139	-0.964485	-0.829954	0.373217	0.611745	0.539649	0.278543	0.0507338	0.694013	0.115761	0.814135	superpathway of UDP-N-acetylglucosamine-derived O-antigen building blocks biosynthesis
FUCCAT-PWY	-1.35095	-1.41806	-1.17423	0.260034	0.345517	0.664755	0.244444	0.041677	0.694013	0.076274	0.814165	fucose degradation
ARGORNPROST-PWY	-1.94867	-2.02807	-1.77466	0.281117	0.330844	0.810788	0.177699	0.0130313	0.694013	0.0188047	0.813214	arginine, ornithine and proline interconversion
