# Supplementary material for: Intranasal administration of Lactobacillus johnsonii attenuates hyperoxia-induced lung injury by modulating gut microbiota in neonatal mice
Source: J Biomed Sci. 2023 Jul 31;30:57. doi: 10.1186/s12929-023-00958-8 (PMC10388480; doi:10.1186/s12929-023-00958-8)
Supplement: Supplementary file 8 — Additional file 8: Excel file containing ALDEx2 output comparing lung metabolic pathways between O2 + NS and O2 + probiotic groups. [file 12929_2023_958_MOESM8_ESM.xlsx]

## Sheet: ALDEx2_picrust2_Pathway_results
Additional file 8: Excel file containing ALDEx2 output comparing lung metabolic pathways between O2 + NS and O2 + probiotic groups.
Pathway	rab.all	rab.win.C:PNH	rab.win.D:PLH	diff.btw	diff.win	effect	overlap	we.ep	we.eBH	wi.ep	wi.eBH	description
TCA-GLYOX-BYPASS	-0.64231	-0.392276	-0.797301	-0.386824	0.26955	-1.4203	0.0711111	0.000449189	0.101159	0.000860811	0.101896	superpathway of glyoxylate bypass and TCA
GLYCOLYSIS-TCA-GLYOX-BYPASS	0.000945633	0.197697	-0.0961803	-0.300902	0.210121	-1.35851	0.0764105	0.000760074	0.108563	0.000964429	0.101772	superpathway of glycolysis, pyruvate dehydrogenase, TCA, and glyoxylate bypass
HEXITOLDEGSUPER-PWY	0.159156	0.305987	-0.0768213	-0.387049	0.288072	-1.2102	0.103556	0.00174901	0.122645	0.00262556	0.102852	superpathway of hexitol degradation (bacteria)
PWY-6470	-0.515265	0.0574182	-0.832223	-1.00432	0.923598	-1.07833	0.1	0.00305012	0.123611	0.00265843	0.102857	peptidoglycan biosynthesis V (&beta;-lactam resistance)
P461-PWY	-0.660849	-0.523692	-0.999639	-0.430717	0.382416	-1.07344	0.125278	0.00310539	0.12355	0.00449847	0.103707	hexitol fermentation to lactate, formate, ethanol and acetate
HEME-BIOSYNTHESIS-II	-1.09574	-0.975784	-1.39118	-0.631554	0.562523	-1.03926	0.117725	0.00329682	0.12356	0.00386638	0.102904	heme biosynthesis I (aerobic)
REDCITCYC	0.117994	0.211743	-0.636992	-0.873942	0.839466	-1.03081	0.124889	0.00444974	0.12448	0.00471216	0.103118	TCA cycle VIII (helicobacter)
PWY-5265	-0.256195	0.0128426	-1.5832	-1.44313	1.31043	-1.01861	0.132	0.00594927	0.127371	0.00479473	0.103082	peptidoglycan biosynthesis II (staphylococci)
PWY-5345	0.142875	0.310927	-0.0996423	-0.393897	0.404915	-1.01016	0.131053	0.00364011	0.123717	0.00596688	0.106449	superpathway of L-methionine biosynthesis (by sulfhydrylation)
PWY-5918	-0.456777	-0.377647	-0.678596	-0.41127	0.398143	-0.993697	0.121333	0.00453309	0.124462	0.00419373	0.10297	superpathay of heme biosynthesis from glutamate
PWY-7254	-0.110092	-0.00788166	-0.732216	-0.761197	0.794001	-0.985859	0.14749	0.00553733	0.126311	0.00846617	0.110813	TCA cycle VII (acetate-producers)
PWY-3781	0.218415	0.380772	-1.19806	-1.51205	1.49273	-0.922856	0.219458	0.014055	0.153328	0.0406371	0.276958	aerobic respiration I (cytochrome c)
PWY-5840	0.0243336	0.11178	-0.261178	-0.375045	0.367089	-0.920135	0.141333	0.00915744	0.135344	0.00703341	0.10773	superpathway of menaquinol-7 biosynthesis
PWY-5897	-0.0458622	0.0460266	-0.35362	-0.397253	0.403803	-0.912616	0.145713	0.00940436	0.13565	0.00783572	0.109662	superpathway of menaquinol-11 biosynthesis
PWY-5838	0.0422516	0.12683	-0.254555	-0.380812	0.379846	-0.907644	0.140382	0.00932053	0.135443	0.00719453	0.107743	superpathway of menaquinol-8 biosynthesis I
PWY-5861	-0.240435	-0.145021	-0.585801	-0.438954	0.459933	-0.894768	0.153709	0.00984622	0.136835	0.00973509	0.117884	superpathway of demethylmenaquinol-8 biosynthesis
PWY-5837	-1.07134	-0.920183	-1.43945	-0.546375	0.570671	-0.893517	0.157263	0.0113096	0.142146	0.00985529	0.118658	1,4-dihydroxy-2-naphthoate biosynthesis I
PWY-5863	-0.90366	-0.760614	-1.27127	-0.539648	0.566458	-0.89234	0.14438	0.0109599	0.140671	0.00943874	0.116714	superpathway of phylloquinol biosynthesis
PWY-5899	-0.04476	0.0451518	-0.354093	-0.400111	0.404196	-0.888048	0.140382	0.00941212	0.135607	0.00788538	0.109938	superpathway of menaquinol-13 biosynthesis
SULFATE-CYS-PWY	0.39463	0.477338	0.0798132	-0.378043	0.397818	-0.883497	0.167111	0.0136321	0.151938	0.0143868	0.142821	superpathway of sulfate assimilation and cysteine biosynthesis
PWY-5898	-0.0429841	0.0460585	-0.352744	-0.394265	0.403761	-0.881943	0.14749	0.00963516	0.136036	0.00799411	0.110154	superpathway of menaquinol-12 biosynthesis
SO4ASSIM-PWY	-0.349676	-0.233277	-0.748898	-0.513518	0.575694	-0.859889	0.177333	0.0135488	0.151296	0.0164075	0.154533	sulfate reduction I (assimilatory)
PWY0-1415	-1.15585	-1.08281	-1.32948	-0.272375	0.329084	-0.836088	0.198578	0.0178972	0.174275	0.0331016	0.23639	superpathway of heme biosynthesis from uroporphyrinogen-III
RUMP-PWY	-1.30693	-1.08462	-2.01363	-0.9892	1.24885	-0.777166	0.23012	0.0182312	0.176565	0.0547996	0.317748	formaldehyde oxidation I
PWY-1861	-0.84518	-0.62648	-1.57244	-1.01629	1.26227	-0.774411	0.228	0.0187812	0.179829	0.0540844	0.315616	formaldehyde assimilation II (RuMP Cycle)
PWY-5896	-0.49942	-0.36601	-0.579214	-0.182026	0.217215	-0.774094	0.231111	0.0419695	0.284362	0.0521732	0.305008	superpathway of menaquinol-10 biosynthesis
PWY-5862	-0.872938	-0.745086	-0.991409	-0.201302	0.236409	-0.766349	0.224889	0.0489943	0.312076	0.0514249	0.304841	superpathway of demethylmenaquinol-9 biosynthesis
PWY-5860	-0.871288	-0.744279	-0.98925	-0.204626	0.239363	-0.765424	0.230222	0.0481912	0.30833	0.0517935	0.304464	superpathway of demethylmenaquinol-6 biosynthesis I
PWY-5850	-0.49875	-0.364279	-0.579409	-0.183822	0.217574	-0.764114	0.222667	0.0416522	0.283	0.0506867	0.300646	superpathway of menaquinol-6 biosynthesis I
PWY-5845	-0.498805	-0.366463	-0.579749	-0.179162	0.220701	-0.762948	0.231453	0.0421576	0.286048	0.0510816	0.303112	superpathway of menaquinol-9 biosynthesis
P562-PWY	-3.30539	-2.72956	-4.53133	-1.65235	1.85601	-0.70693	0.181697	0.0823823	0.416001	0.0182554	0.165026	myo-inositol degradation I
PANTOSYN-PWY	1.43359	1.46688	1.37123	-0.0903715	0.125596	-0.68716	0.215111	0.0315242	0.239981	0.0432251	0.273012	pantothenate and coenzyme A biosynthesis I
LACTOSECAT-PWY	-0.0736575	0.198066	-0.321985	-0.451876	0.577487	-0.68621	0.238667	0.0503754	0.322123	0.0654252	0.346649	lactose and galactose degradation I
PWY-5182	-2.04058	-1.93143	-2.25097	-0.340907	0.563355	-0.658286	0.184	0.0263734	0.217393	0.0240491	0.189641	toluene degradation II (aerobic) (via 4-methylcatechol)
ALL-CHORISMATE-PWY	-0.822824	-0.745277	-0.908046	-0.123701	0.186692	-0.657971	0.243556	0.0707487	0.37656	0.0882437	0.397327	superpathway of chorismate metabolism
PWY-5180	-2.04048	-1.935	-2.2515	-0.333233	0.571906	-0.641777	0.179111	0.0264028	0.217453	0.0227193	0.18429	toluene degradation I (aerobic) (via o-cresol)
TEICHOICACID-PWY	-0.941894	-0.582504	-1.32654	-0.756246	1.19457	-0.625832	0.232785	0.0588869	0.353361	0.0487397	0.300462	teichoic acid (poly-glycerol) biosynthesis
PWY-5415	-2.70937	-2.40301	-3.40622	-0.883179	1.30537	-0.618442	0.153709	0.0622865	0.364199	0.0104072	0.120732	catechol degradation I (meta-cleavage pathway)
PANTO-PWY	1.32129	1.33627	1.30216	-0.10319	0.17777	-0.572747	0.286539	0.0716557	0.390599	0.137327	0.509854	phosphopantothenate biosynthesis I
PWY-922	0.00961019	0.35784	-0.0311096	-0.31323	0.498235	-0.567333	0.272768	0.0938947	0.457408	0.102423	0.435446	mevalonate pathway I
PWY-7234	0.752558	0.864143	0.528667	-0.208773	0.322185	-0.566299	0.315111	0.139136	0.539292	0.196054	0.614718	inosine-5'-phosphate biosynthesis III
PWY-5177	-0.804486	-0.704621	-0.937797	-0.165364	0.266672	-0.561298	0.29809	0.150495	0.54769	0.154711	0.539499	glutaryl-CoA degradation
PWY-5022	-1.06678	-0.987851	-1.21519	-0.183813	0.305832	-0.558451	0.251	0.111865	0.486921	0.0755206	0.366388	4-aminobutanoate degradation V
P125-PWY	-2.84157	-2.67841	-4.02862	-1.03331	1.65354	-0.553514	0.302222	0.102296	0.476349	0.182158	0.59021	superpathway of (R,R)-butanediol biosynthesis
PWY-7237	-1.6127	-1.3262	-1.92739	-0.566082	0.896851	-0.55207	0.285778	0.115269	0.499352	0.123619	0.490023	myo-, chiro- and scillo-inositol degradation
PWY-5910	0.358882	0.671782	0.319289	-0.276523	0.45212	-0.545392	0.264444	0.0967676	0.46404	0.096023	0.42221	superpathway of geranylgeranyldiphosphate biosynthesis I (via mevalonate)
P105-PWY	0.123299	0.165897	0.0653347	-0.109231	0.194231	-0.526625	0.306667	0.19255	0.599224	0.187501	0.597621	TCA cycle IV (2-oxoglutarate decarboxylase)
PWY-6612	1.64182	1.66874	1.60926	-0.0609439	0.112281	-0.512616	0.279876	0.0989023	0.457159	0.129332	0.488822	superpathway of tetrahydrofolate biosynthesis
CENTFERM-PWY	-0.21115	-0.190146	-0.400224	-0.149997	0.239662	-0.496477	0.372889	0.320128	0.732896	0.378327	0.800588	pyruvate fermentation to butanoate
PWY-6590	0.0660812	0.0883896	-0.112081	-0.134467	0.230454	-0.48499	0.373167	0.31363	0.727343	0.385593	0.807276	superpathway of Clostridium acetobutylicum acidogenic fermentation
ARGORNPROST-PWY	-1.43569	-1.23886	-1.52499	-0.23526	0.534827	-0.455971	0.306086	0.13954	0.537283	0.178906	0.58149	arginine, ornithine and proline interconversion
PWY-5920	-1.33766	-1.30366	-1.41994	-0.098013	0.237099	-0.452619	0.312306	0.178167	0.576459	0.18017	0.5678	superpathway of heme biosynthesis from glycine
PWY-6396	-3.07172	-2.48529	-3.55099	-0.724571	1.32325	-0.444077	0.307863	0.271951	0.681377	0.180127	0.587043	superpathway of 2,3-butanediol biosynthesis
HEMESYN2-PWY	0.416227	0.493817	0.291	-0.146297	0.310352	-0.428448	0.358507	0.246946	0.652556	0.32684	0.755083	heme biosynthesis II (anaerobic)
FAO-PWY	-0.780493	-0.714026	-0.995277	-0.211496	0.449631	-0.423429	0.365171	0.303961	0.717384	0.345707	0.775247	fatty acid &beta;-oxidation I
PWY-5913	1.04442	1.08655	0.993486	-0.101075	0.240582	-0.401759	0.331556	0.193497	0.600052	0.218543	0.64092	TCA cycle VI (obligate autotrophs)
PWY-7199	1.40291	1.4205	1.34863	-0.0584895	0.139555	-0.392256	0.346222	0.210257	0.616075	0.297973	0.722303	pyrimidine deoxyribonucleosides salvage
PWY-7200	1.14253	1.17485	1.12753	-0.0531147	0.122201	-0.383835	0.321778	0.171723	0.573469	0.232742	0.647326	superpathway of pyrimidine deoxyribonucleoside salvage
PWY-6263	-2.15431	-1.63815	-2.26175	-0.792791	1.49113	-0.378514	0.268325	0.216381	0.619825	0.0991991	0.434481	superpathway of menaquinol-8 biosynthesis II
PRPP-PWY	1.23484	1.23992	1.22734	-0.061546	0.169163	-0.372786	0.343403	0.201338	0.60786	0.317704	0.739832	superpathway of histidine, purine, and pyrimidine biosynthesis
PWY-7371	-3.50858	-2.9725	-3.66846	-0.895465	1.63032	-0.368552	0.267556	0.188222	0.596206	0.0955145	0.425013	1,4-dihydroxy-6-naphthoate biosynthesis II
PWY-6147	1.62693	1.63637	1.59153	-0.0558554	0.149199	-0.359736	0.334222	0.164831	0.568475	0.243448	0.659337	6-hydroxymethyl-dihydropterin diphosphate biosynthesis I
TCA	1.18673	1.20716	1.1763	-0.0725418	0.199672	-0.341061	0.344736	0.250184	0.656636	0.296694	0.72613	TCA cycle I (prokaryotic)
POLYISOPRENSYN-PWY	1.50974	1.53978	1.49085	-0.0541013	0.153193	-0.332517	0.344291	0.219372	0.624675	0.285307	0.71426	polyisoprenoid biosynthesis (E. coli)
ARGDEG-PWY	-2.25598	-2.12414	-2.28135	-0.098817	0.339353	-0.327117	0.383385	0.349007	0.750142	0.45608	0.825571	superpathway of L-arginine, putrescine, and 4-aminobutanoate degradation
PWY-6901	1.36961	1.38723	1.34772	-0.0511535	0.142693	-0.311209	0.371835	0.456474	0.841783	0.383525	0.798024	superpathway of glucose and xylose degradation
PWY-6703	0.985227	0.986987	0.981976	-0.067658	0.204925	-0.309936	0.411817	0.417628	0.82074	0.552066	0.910276	preQ0 biosynthesis
FOLSYN-PWY	1.72463	1.73958	1.70951	-0.0306207	0.0978247	-0.297713	0.370058	0.246219	0.653295	0.364983	0.777744	superpathway of tetrahydrofolate biosynthesis and salvage
PWY-7374	-3.80255	-3.20831	-4.03448	-1.20772	7.27882	-0.287296	0.225778	0.116981	0.501648	0.0532054	0.311127	1,4-dihydroxy-6-naphthoate biosynthesis I
PWY-7197	1.02249	1.01952	1.02423	-0.0544417	0.161049	-0.284584	0.384274	0.300622	0.71196	0.437691	0.839896	pyrimidine deoxyribonucleotide phosphorylation
ORNARGDEG-PWY	-2.25649	-2.11697	-2.28073	-0.0880717	0.336074	-0.282913	0.396	0.360747	0.761856	0.470802	0.8361	superpathway of L-arginine and L-ornithine degradation
PWY-7219	2.13594	2.15008	2.11226	-0.0299249	0.0993423	-0.282738	0.379556	0.426039	0.819105	0.40522	0.810612	adenosine ribonucleotides de novo biosynthesis
PWY0-1298	0.649525	0.660577	0.641959	-0.0435279	0.141769	-0.270188	0.364444	0.20545	0.610925	0.359972	0.773697	superpathway of pyrimidine deoxyribonucleosides degradation
ENTBACSYN-PWY	-1.05954	-0.999336	-1.0858	-0.107181	0.361632	-0.270029	0.381333	0.506746	0.868262	0.412447	0.824065	enterobactin biosynthesis
PWY-7392	1.36284	1.37503	1.34683	-0.029385	0.108253	-0.269243	0.378667	0.433932	0.819499	0.412602	0.814474	taxadiene biosynthesis (engineered)
PWY-5154	0.888262	0.89835	0.864275	-0.0485319	0.175985	-0.260538	0.403376	0.37295	0.782599	0.533792	0.893871	L-arginine biosynthesis III (via N-acetyl-L-citrulline)
FASYN-ELONG-PWY	1.55852	1.56768	1.55571	-0.0520304	0.189144	-0.255832	0.4	0.370234	0.783539	0.514477	0.888366	fatty acid elongation -- saturated
PWY-6749	-1.25576	-1.15068	-1.33563	-0.161073	0.59588	-0.252666	0.410484	0.516811	0.876489	0.538365	0.902717	CMP-legionaminate biosynthesis I
PWY-5005	-2.46479	-2.38149	-2.59143	-0.465833	1.44477	-0.252331	0.35984	0.187061	0.596782	0.32469	0.755233	biotin biosynthesis II
PWY-7208	2.16289	2.18211	2.15384	-0.0334012	0.131256	-0.251074	0.386222	0.449017	0.838563	0.456442	0.848875	superpathway of pyrimidine nucleobases salvage
PWY-5304	-1.36522	-1.18448	-1.71776	-0.184495	0.776676	-0.243675	0.408263	0.622769	0.906034	0.537082	0.905867	superpathway of sulfur oxidation (Acidianus ambivalens)
FUC-RHAMCAT-PWY	-0.417718	-0.381576	-0.458369	-0.0568388	0.19648	-0.242725	0.386667	0.672082	0.9146	0.42132	0.818939	superpathway of fucose and rhamnose degradation
NADSYN-PWY	-12.8597	-12.0664	-13.5072	-1.86764	7.69139	-0.237187	0.377333	0.413544	0.748264	0.455342	0.7745	NAD biosynthesis II (from tryptophan)
PWY-5651	-12.8597	-12.1994	-13.5187	-1.72318	7.17368	-0.236947	0.389778	0.418347	0.750578	0.457914	0.777097	L-tryptophan degradation to 2-amino-3-carboxymuconate semialdehyde
KETOGLUCONMET-PWY	-2.40779	-2.34212	-2.47438	-0.138482	0.51412	-0.235851	0.369614	0.444122	0.835883	0.371846	0.787234	ketogluconate metabolism
FUCCAT-PWY	-0.976247	-0.92871	-1.02416	-0.0874014	0.386302	-0.235246	0.369333	0.369436	0.782141	0.383971	0.795234	fucose degradation
HCAMHPDEG-PWY	-3.01475	-2.95961	-3.04359	-0.120685	0.50473	-0.233352	0.397333	0.587346	0.890727	0.508733	0.875408	3-phenylpropanoate and 3-(3-hydroxyphenyl)propanoate degradation to 2-oxopent-4-enoate
PWY-6690	-3.00909	-2.95936	-3.03911	-0.121364	0.513257	-0.213456	0.394936	0.586526	0.890097	0.513631	0.879011	cinnamate and 3-hydroxycinnamate degradation to 2-oxopent-4-enoate
PWY-6969	1.38415	1.37245	1.39803	-0.0383487	0.183089	-0.209587	0.4247	0.448559	0.841106	0.642249	0.943356	TCA cycle V (2-oxoglutarate:ferredoxin oxidoreductase)
PWY-7196	1.49129	1.51483	1.48256	-0.0340059	0.156807	-0.200409	0.417778	0.410239	0.814737	0.579125	0.919246	superpathway of pyrimidine ribonucleosides salvage
BRANCHED-CHAIN-AA-SYN-PWY	1.56698	1.58044	1.55674	-0.0328503	0.155265	-0.200296	0.416889	0.697199	0.919738	0.600647	0.924344	superpathway of branched amino acid biosynthesis
PWY-5103	1.51044	1.53301	1.47548	-0.0308038	0.158591	-0.197178	0.426222	0.645935	0.908637	0.632147	0.934063	L-isoleucine biosynthesis III
GLUTORN-PWY	0.682761	0.694186	0.630855	-0.0435561	0.209754	-0.186914	0.422479	0.604355	0.900797	0.65194	0.942385	L-ornithine biosynthesis
PWY0-1533	-2.30529	-2.28549	-2.32226	-0.0798719	0.423794	-0.180648	0.430031	0.759921	0.933005	0.661847	0.939393	methylphosphonate degradation I
PWY0-1297	0.635432	0.637181	0.635039	-0.0258739	0.132933	-0.174935	0.424256	0.477835	0.846117	0.664685	0.939242	superpathway of purine deoxyribonucleosides degradation
PWY-7184	1.21681	1.21213	1.22483	-0.0353058	0.166123	-0.173747	0.435556	0.512343	0.871287	0.70904	0.956688	pyrimidine deoxyribonucleotides de novo biosynthesis I
PWY-6906	-13.1385	-12.7102	-13.5145	-1.18738	6.40383	-0.168639	0.412261	0.462971	0.77523	0.516434	0.82275	chitin derivatives degradation
PHOSLIPSYN-PWY	1.92103	1.93934	1.90566	-0.0227907	0.129556	-0.16168	0.436	0.671689	0.913347	0.66265	0.944534	superpathway of phospholipid biosynthesis I (bacteria)
PWY-7211	1.03004	1.01632	1.04193	-0.0410338	0.248756	-0.160161	0.443111	0.4096	0.816319	0.728775	0.962587	superpathway of pyrimidine deoxyribonucleotides de novo biosynthesis
PWY-6700	1.22857	1.2295	1.22784	-0.0325654	0.19866	-0.159495	0.434222	0.440873	0.836219	0.652049	0.941928	queuosine biosynthesis
PWY-6386	1.9568	1.96434	1.94862	-0.0169602	0.103891	-0.157492	0.42	0.640944	0.9071	0.608635	0.918875	UDP-N-acetylmuramoyl-pentapeptide biosynthesis II (lysine-containing)
PWY-5484	2.09149	2.10056	2.08254	-0.0173424	0.100582	-0.155558	0.398222	0.667633	0.913682	0.52983	0.878475	glycolysis II (from fructose 6-phosphate)
PWY-6897	1.24073	1.2526	1.2292	-0.0345293	0.20122	-0.155237	0.428698	0.397662	0.806338	0.631064	0.935564	thiamin salvage II
HSERMETANA-PWY	0.708921	0.713442	0.703196	-0.0330364	0.213949	-0.148067	0.439805	0.613248	0.903096	0.66292	0.944122	L-methionine biosynthesis III
PWY0-1319	2.04623	2.04372	2.05137	-0.0161784	0.117362	-0.131711	0.444889	0.590237	0.894539	0.727156	0.957807	CDP-diacylglycerol biosynthesis II
PWY-5667	2.04589	2.04263	2.05292	-0.0155862	0.117936	-0.124512	0.443111	0.601724	0.899785	0.745746	0.9628	CDP-diacylglycerol biosynthesis I
PWY-5532	-9.37606	-7.90698	-11.5819	-1.00349	7.97133	-0.120146	0.403821	0.584199	0.86582	0.548424	0.87806	adenosine nucleotides degradation IV
PWY0-1296	0.601279	0.610586	0.589055	-0.0224799	0.185033	-0.115357	0.436	0.396116	0.802119	0.692421	0.947478	purine ribonucleosides degradation
PEPTIDOGLYCANSYN-PWY	1.95936	1.96349	1.95653	-0.0144131	0.114971	-0.11525	0.445135	0.72442	0.925865	0.746541	0.961727	peptidoglycan biosynthesis I (meso-diaminopimelate containing)
MET-SAM-PWY	1.04081	1.0415	1.03905	-0.0227772	0.198033	-0.113969	0.436889	0.826004	0.948747	0.729172	0.960699	superpathway of S-adenosyl-L-methionine biosynthesis
PWY-6385	1.95929	1.9637	1.95654	-0.0143593	0.117089	-0.113418	0.44247	0.719984	0.925332	0.739501	0.95978	peptidoglycan biosynthesis III (mycobacteria)
PWY-5856	-1.83922	-1.80496	-1.88179	-0.0357272	0.30155	-0.110914	0.454667	0.876897	0.962617	0.748079	0.9591	ubiquinol-9 biosynthesis (prokaryotic)
PWY-5101	1.78105	1.79464	1.7786	-0.016391	0.164268	-0.110151	0.444889	0.908177	0.970889	0.738116	0.961462	L-isoleucine biosynthesis II
PWY-5855	-1.83962	-1.80653	-1.88254	-0.0366379	0.306567	-0.109755	0.454465	0.879922	0.963269	0.753934	0.960701	ubiquinol-7 biosynthesis (prokaryotic)
COA-PWY	1.82671	1.82877	1.82496	-0.0143822	0.119074	-0.108886	0.441137	0.520459	0.873788	0.706644	0.951571	coenzyme A biosynthesis I
PWY0-166	1.42266	1.42765	1.41884	-0.0137081	0.120361	-0.108586	0.445135	0.612477	0.898531	0.706929	0.94744	superpathway of pyrimidine deoxyribonucleotides de novo biosynthesis (E. coli)
PWY-5857	-1.84119	-1.80648	-1.88132	-0.0334529	0.307175	-0.106845	0.455797	0.882197	0.96375	0.756655	0.961882	ubiquinol-10 biosynthesis (prokaryotic)
PWY-7295	-13.7508	-13.4367	-14.0632	-0.64528	5.28633	-0.106596	0.440889	0.529559	0.814239	0.546121	0.838614	L-arabinose degradation IV
NAD-BIOSYNTHESIS-II	-1.82769	-1.81437	-1.86607	-0.0515824	0.380595	-0.104877	0.451355	0.785087	0.938402	0.732529	0.95543	NAD salvage pathway II
PWY4FS-8	1.86494	1.87969	1.83762	-0.0150067	0.141851	-0.104706	0.46024	0.806755	0.943962	0.815309	0.975691	phosphatidylglycerol biosynthesis II (non-plastidic)
PWY0-162	1.68645	1.67495	1.70183	-0.0140013	0.137923	-0.10401	0.454667	0.576767	0.893071	0.762065	0.965785	superpathway of pyrimidine ribonucleotides de novo biosynthesis
PWY-6708	-1.84026	-1.80247	-1.88106	-0.0365888	0.305311	-0.103975	0.453576	0.878845	0.962544	0.745457	0.957498	ubiquinol-8 biosynthesis (prokaryotic)
PWY0-1277	-2.22344	-2.18693	-2.23665	-0.0414596	0.390203	-0.102713	0.452243	0.876916	0.962863	0.785515	0.967884	3-phenylpropanoate and 3-(3-hydroxyphenyl)propanoate degradation
PWY-7228	1.50125	1.49288	1.51974	-0.0194216	0.163643	-0.0973175	0.461333	0.61468	0.903441	0.777971	0.970781	superpathway of guanosine nucleotides de novo biosynthesis I
PWY4FS-7	1.86616	1.8814	1.83824	-0.0143809	0.142115	-0.0953554	0.463111	0.802275	0.943063	0.812409	0.976211	phosphatidylglycerol biosynthesis I (plastidic)
VALSYN-PWY	1.68384	1.69161	1.68347	-0.0160229	0.162647	-0.0952426	0.453132	0.86978	0.960631	0.782568	0.970296	L-valine biosynthesis
PWY-5188	0.273406	0.280202	0.262269	-0.0234725	0.24975	-0.0950267	0.47179	0.450344	0.841231	0.848235	0.980164	tetrapyrrole biosynthesis I (from glutamate)
PWY-6071	-5.97455	-5.63235	-6.15809	-0.545298	4.95012	-0.0949539	0.420702	0.603349	0.887805	0.574654	0.916886	superpathway of phenylethylamine degradation
LPSSYN-PWY	-6.98497	-5.41578	-11.6912	-0.817796	10.644	-0.0903423	0.366222	0.557206	0.862556	0.364881	0.757484	superpathway of lipopolysaccharide biosynthesis
UBISYN-PWY	-1.82476	-1.796	-1.85844	-0.0310518	0.298504	-0.0881492	0.460444	0.867776	0.96084	0.794214	0.967736	superpathway of ubiquinol-8 biosynthesis (prokaryotic)
PWY-6895	0.844179	0.8341	0.861358	-0.0185479	0.193817	-0.0870861	0.469778	0.74877	0.930716	0.869024	0.983777	superpathway of thiamin diphosphate biosynthesis II
METHYLGALLATE-DEGRADATION-PWY	-6.9345	-6.42221	-7.36008	-0.511798	5.32606	-0.0869948	0.441333	0.728592	0.9252	0.68094	0.947305	methylgallate degradation
PWY0-321	-5.84563	-5.55002	-6.06201	-0.452521	3.24419	-0.0831521	0.422035	0.815941	0.948164	0.60101	0.92669	phenylacetate degradation I (aerobic)
ANAGLYCOLYSIS-PWY	2.10412	2.10372	2.10485	-0.007618	0.102213	-0.0819757	0.46024	0.718525	0.92421	0.778293	0.964384	glycolysis III (from glucose)
PWY-6387	1.97839	1.98306	1.97648	-0.0100299	0.11596	-0.080276	0.461573	0.750454	0.931632	0.752036	0.963201	UDP-N-acetylmuramoyl-pentapeptide biosynthesis I (meso-diaminopimelate containing)
PWY-7446	-3.19144	-3.17973	-3.20212	-0.0513933	0.585893	-0.0787692	0.463556	0.682737	0.915986	0.770213	0.961523	sulfoglycolysis
FERMENTATION-PWY	1.47363	1.47722	1.46038	-0.0096695	0.115053	-0.0782061	0.469333	0.637163	0.90674	0.836687	0.977472	mixed acid fermentation
ILEUSYN-PWY	1.68397	1.69148	1.68382	-0.0143528	0.163926	-0.0781663	0.459556	0.861775	0.958349	0.789592	0.970706	L-isoleucine biosynthesis I (from threonine)
PWY0-41	-2.39501	-2.37332	-2.41961	-0.0329745	0.380687	-0.0765433	0.467348	0.746463	0.931235	0.793348	0.969838	allantoin degradation IV (anaerobic)
GALLATE-DEGRADATION-II-PWY	-7.21028	-6.7401	-7.66935	-0.495072	5.82193	-0.0762088	0.443556	0.776728	0.937925	0.719056	0.955912	gallate degradation I
PWY-621	0.908898	0.904731	0.910166	-0.0140812	0.185032	-0.0750676	0.465778	0.727413	0.925987	0.809332	0.97456	sucrose degradation III (sucrose invertase)
AST-PWY	-2.85557	-2.78742	-2.88356	-0.0306678	0.399558	-0.0741259	0.470222	0.789392	0.941417	0.815751	0.971997	L-arginine degradation II (AST pathway)
GLYOXYLATE-BYPASS	-1.10661	-1.08672	-1.11966	-0.0275478	0.341631	-0.0719177	0.467556	0.804943	0.944275	0.794554	0.97077	glyoxylate cycle
HISTSYN-PWY	1.09657	1.10248	1.0913	-0.0147443	0.202671	-0.0716576	0.458222	0.685968	0.916978	0.799787	0.972745	L-histidine biosynthesis
GALLATE-DEGRADATION-I-PWY	-7.21576	-6.71532	-7.65381	-0.414287	5.5551	-0.0708134	0.445135	0.770302	0.936844	0.715024	0.952695	gallate degradation II
PWY-5088	-2.74915	-3.2605	-2.74915	-0.390401	5.18491	-0.0701919	0.428444	0.859221	0.958079	0.639688	0.946685	L-glutamate degradation VIII (to propanoate)
PWY-2941	0.334943	0.386466	0.301141	-0.0288693	0.375316	-0.0674203	0.466904	0.565248	0.894373	0.830715	0.979885	L-lysine biosynthesis II
PWY-841	1.65039	1.64089	1.66453	-0.011088	0.15216	-0.0658091	0.472	0.696631	0.919529	0.808248	0.975632	superpathway of purine nucleotides de novo biosynthesis I
THREOCAT-PWY	-4.71887	-4.3575	-4.83005	-0.442299	5.315	-0.064936	0.434918	0.593679	0.889891	0.678464	0.953255	superpathway of L-threonine metabolism
GLYCOL-GLYOXDEG-PWY	-1.33661	-1.32546	-1.35115	-0.0209309	0.302569	-0.0642534	0.463794	0.661513	0.912376	0.777554	0.966582	superpathway of glycol metabolism and degradation
ARGSYNBSUB-PWY	0.916208	0.942458	0.897598	-0.00886665	0.147741	-0.0604806	0.478898	0.897325	0.967537	0.915648	0.989755	L-arginine biosynthesis II (acetyl cycle)
PWY-6126	2.1335	2.13702	2.12999	-0.00588457	0.104376	-0.0581266	0.472444	0.853681	0.956567	0.836305	0.977289	superpathway of adenosine nucleotides de novo biosynthesis II
ARG+POLYAMINE-SYN	-0.248265	-0.262814	-0.164081	-0.0210764	0.411412	-0.0578571	0.477333	0.735178	0.926722	0.90198	0.987934	superpathway of arginine and polyamine biosynthesis
P161-PWY	1.23598	1.25113	1.22638	-0.0169111	0.242259	-0.057505	0.464682	0.689664	0.917112	0.76185	0.965148	acetylene degradation
POLYAMSYN-PWY	-0.882945	-0.902667	-0.812658	-0.027535	0.49493	-0.055212	0.477778	0.689922	0.917919	0.875109	0.984785	superpathway of polyamine biosynthesis I
PWY-7539	1.5629	1.56534	1.55829	-0.00668722	0.110574	-0.0545611	0.477121	0.705912	0.92112	0.869404	0.98418	6-hydroxymethyl-dihydropterin diphosphate biosynthesis III (Chlamydia)
PROTOCATECHUATE-ORTHO-CLEAVAGE-PWY	-4.78452	-4.65604	-5.12695	-0.139185	1.99694	-0.0511584	0.473123	0.627193	0.906281	0.855973	0.982191	protocatechuate degradation II (ortho-cleavage pathway)
PWY-5417	-6.09599	-5.63743	-6.32033	-0.123492	2.10907	-0.0480275	0.467556	0.639367	0.908318	0.849585	0.980206	catechol degradation III (ortho-cleavage pathway)
PWY-6892	1.29578	1.29857	1.29078	-0.00848065	0.162786	-0.0473864	0.478898	0.788399	0.939428	0.889776	0.986456	thiazole biosynthesis I (E. coli)
HOMOSER-METSYN-PWY	0.541263	0.525418	0.560219	-0.00935425	0.19178	-0.0470571	0.473333	0.921603	0.97412	0.834163	0.978323	L-methionine biosynthesis I
PWY-6383	-6.06707	-6.50245	-6.05474	-0.25807	5.03202	-0.0464749	0.474222	0.77983	0.939174	0.888198	0.986481	mono-trans, poly-cis decaprenyl phosphate biosynthesis
PWY-7111	1.74728	1.74549	1.74743	-0.00670655	0.134382	-0.0455949	0.480444	0.913472	0.971884	0.893223	0.986238	pyruvate fermentation to isobutanol (engineered)
TRPSYN-PWY	1.17953	1.19298	1.17938	-0.00855774	0.204348	-0.0435694	0.482667	0.817839	0.9462	0.926008	0.990727	L-tryptophan biosynthesis
CATECHOL-ORTHO-CLEAVAGE-PWY	-6.057	-5.59042	-6.27445	-0.104847	2.11115	-0.0431438	0.470458	0.634275	0.906554	0.869306	0.982743	catechol degradation to &beta;-ketoadipate
P108-PWY	1.04814	1.06061	1.04107	-0.00975672	0.237836	-0.0409073	0.482008	0.590315	0.899798	0.886696	0.985884	pyruvate fermentation to propanoate I
PWY-5431	-6.09992	-5.62852	-6.3278	-0.107966	2.0823	-0.040515	0.472444	0.648359	0.908866	0.841376	0.978702	aromatic compounds degradation via &beta;-ketoadipate
PWY-6125	1.56565	1.55442	1.59769	-0.00530637	0.152825	-0.0356978	0.483111	0.732073	0.926646	0.874623	0.984327	superpathway of guanosine nucleotides de novo biosynthesis II
P124-PWY	1.19915	1.25592	1.19398	-0.0115	0.284758	-0.0351197	0.483556	0.953447	0.983532	0.922566	0.990627	Bifidobacterium shunt
3-HYDROXYPHENYLACETATE-DEGRADATION-PWY	-2.71661	-2.68508	-2.71843	-0.012538	0.393303	-0.0350239	0.49267	0.861631	0.958992	0.911332	0.989181	4-hydroxyphenylacetate degradation
PWY-6182	-6.51982	-6.08378	-6.73651	-0.195706	5.15163	-0.0334954	0.47179	0.758291	0.93312	0.876775	0.98475	superpathway of salicylate degradation
ANAEROFRUCAT-PWY	2.00254	2.00377	2.00081	-0.00359948	0.0930683	-0.0332314	0.482452	0.860532	0.958288	0.835273	0.975992	homolactic fermentation
VALDEG-PWY	-3.31072	-2.87695	-3.37887	-0.0935749	1.4254	-0.0294225	0.471111	0.505857	0.873079	0.862835	0.983241	L-valine degradation I
PWY-6545	0.338417	0.337529	0.338989	-0.0101846	0.382622	-0.0280169	0.480444	0.859624	0.956585	0.88622	0.985939	pyrimidine deoxyribonucleotides de novo biosynthesis III
PWY-7187	1.39556	1.39513	1.39598	-0.00314186	0.114482	-0.0274497	0.483785	0.693784	0.920205	0.834482	0.975716	pyrimidine deoxyribonucleotides de novo biosynthesis II
PWY-6185	-6.48416	-6.02297	-6.69633	-0.187482	5.85638	-0.0262572	0.482008	0.810128	0.946362	0.896002	0.988009	4-methylcatechol degradation (ortho cleavage)
DENOVOPURINE2-PWY	1.65894	1.64832	1.68	-0.00368704	0.144515	-0.0244138	0.48956	0.778801	0.936966	0.89844	0.987036	superpathway of purine nucleotides de novo biosynthesis II
PWY-5189	0.128374	0.120067	0.142242	-0.00564952	0.238471	-0.0232142	0.493114	0.739955	0.929462	0.950945	0.99338	tetrapyrrole biosynthesis II (from glycine)
HISDEG-PWY	0.660836	0.654873	0.672438	-0.00589765	0.195455	-0.0231555	0.490667	0.699095	0.92026	0.914551	0.989741	L-histidine degradation I
PWY-5181	-6.14261	-5.73928	-6.32914	-0.153329	5.80623	-0.021961	0.484	0.823969	0.950103	0.916728	0.989535	toluene degradation III (aerobic) (via p-cresol)
PWY-7090	-4.09445	-3.95204	-4.25542	-0.0875794	1.8936	-0.0207663	0.472444	0.80748	0.945881	0.872022	0.984703	UDP-2,3-diacetamido-2,3-dideoxy-&alpha;-D-mannuronate biosynthesis
PWY-7456	0.399004	0.397357	0.403953	-0.00938785	0.400259	-0.0179457	0.491337	0.627729	0.90658	0.940221	0.991726	mannan degradation
THISYN-PWY	1.26281	1.26744	1.25468	-0.00236837	0.185543	-0.0135346	0.49578	0.683447	0.916546	0.9401	0.992659	superpathway of thiamin diphosphate biosynthesis I
PWY-5028	-5.29351	-5.37022	-5.28008	-0.020751	2.31604	-0.00615345	0.497333	0.504301	0.869813	0.945383	0.993003	L-histidine degradation II
P122-PWY	0.870937	0.940491	0.862369	-0.00185033	0.33755	-0.00454165	0.497333	0.955813	0.984374	0.938207	0.992236	heterolactic fermentation
TRNA-CHARGING-PWY	1.91677	1.909	1.92202	5.74034e-05	0.10758	0.000605295	0.499778	0.837267	0.9526	0.897696	0.986659	tRNA charging
PWY-7229	2.18936	2.18887	2.18989	0.000178934	0.104665	0.00137333	0.499556	0.912916	0.971585	0.888179	0.985428	superpathway of adenosine nucleotides de novo biosynthesis I
PWY-7431	-4.82996	-4.79727	-4.88182	0.0091048	2.03737	0.00376352	0.497557	0.663602	0.912125	0.95685	0.994169	aromatic biogenic amine degradation (bacteria)
PWY-7221	2.09586	2.09863	2.09401	0.00153636	0.11498	0.0102619	0.496	0.866365	0.960228	0.909905	0.988615	guanosine ribonucleotides de novo biosynthesis
UDPNAGSYN-PWY	1.47883	1.48063	1.47867	0.00235573	0.178345	0.0132215	0.494003	0.894641	0.96658	0.941456	0.99281	UDP-N-acetyl-D-glucosamine biosynthesis I
PWY-6471	1.40272	1.4476	1.38998	0.00521893	0.219534	0.0206152	0.490004	0.865034	0.958952	0.90625	0.987598	peptidoglycan biosynthesis IV (Enterococcus faecium)
GLUCOSE1PMETAB-PWY	-1.63144	-1.63646	-1.62534	0.00874763	0.420384	0.021158	0.490893	0.821692	0.948003	0.90317	0.988077	glucose and glucose-1-phosphate degradation
PWY-5686	2.09134	2.0848	2.09587	0.00294152	0.106886	0.0233683	0.491337	0.905067	0.970583	0.881766	0.9847	UMP biosynthesis
PWY-5507	-2.80737	-2.87026	-2.54334	0.0798073	1.66293	0.0277029	0.477566	0.391165	0.807816	0.860731	0.984304	adenosylcobalamin biosynthesis I (early cobalt insertion)
PWY-6123	1.79897	1.78878	1.80786	0.00388168	0.134871	0.0287496	0.484444	0.910347	0.970821	0.877171	0.984214	inosine-5'-phosphate biosynthesis I
PWY1G-0	-10.7418	-11.6482	-6.907	0.285759	8.10495	0.0331364	0.488672	0.671948	0.901486	0.782464	0.963504	mycothiol biosynthesis
PWY-4984	-0.204245	-0.251114	-0.0258049	0.0212225	0.697277	0.0331936	0.487556	0.891303	0.965983	0.949804	0.993537	urea cycle
PWY-5659	1.61555	1.5947	1.62264	0.00545826	0.136669	0.0377012	0.480444	0.834219	0.951604	0.845977	0.978467	GDP-mannose biosynthesis
PWY0-1586	1.45166	1.47193	1.45106	0.0106354	0.249604	0.0384955	0.491337	0.647454	0.909694	0.954088	0.993685	peptidoglycan maturation (meso-diaminopimelate containing)
PWY-6562	-5.87588	-5.736	-6.32699	0.174634	3.28249	0.0388494	0.470013	0.50313	0.864231	0.87662	0.984979	norspermidine biosynthesis
PWY-6397	-10.8865	-11.7869	-7.28261	0.289786	7.82188	0.0401334	0.486006	0.675663	0.90256	0.791705	0.966297	mycolyl-arabinogalactan-peptidoglycan complex biosynthesis
PWY-6151	1.24302	1.23259	1.24747	0.00646603	0.147651	0.0435443	0.482896	0.732853	0.927505	0.873856	0.983796	S-adenosyl-L-methionine cycle I
PWY-7616	-10.7533	-11.6846	-7.32268	0.357191	8.06404	0.0467103	0.474667	0.666962	0.898507	0.779703	0.96228	methanol oxidation to carbon dioxide
PWY-6891	-0.115232	-0.181655	-0.0981929	0.0222615	0.3615	0.0594618	0.483785	0.915338	0.973078	0.920619	0.990642	thiazole biosynthesis II (Bacillus)
PWY-5347	1.16464	1.13561	1.18203	0.011858	0.16333	0.0621662	0.48112	0.809652	0.945991	0.903827	0.988436	superpathway of L-methionine biosynthesis (transsulfuration)
ECASYN-PWY	-1.96384	-1.96535	-1.95998	0.0156567	0.245274	0.063499	0.474012	0.613308	0.890469	0.796357	0.966761	enterobacterial common antigen biosynthesis
GLCMANNANAUT-PWY	0.735779	0.736973	0.73488	0.0165023	0.216182	0.0652909	0.469778	0.905967	0.969402	0.845844	0.979618	superpathway of N-acetylglucosamine, N-acetylmannosamine and N-acetylneuraminate degradation
METHGLYUT-PWY	-2.16476	-2.21633	-2.11761	0.0428111	0.483169	0.0750715	0.466222	0.895085	0.967056	0.833304	0.977573	superpathway of methylglyoxal degradation
P381-PWY	-3.24586	-3.2926	-3.23361	0.328935	2.18273	0.076471	0.434918	0.184737	0.595374	0.673916	0.953366	adenosylcobalamin biosynthesis II (late cobalt incorporation)
P23-PWY	0.616318	0.603628	0.628156	0.0212264	0.271709	0.0836044	0.441582	0.733803	0.926931	0.709341	0.948725	reductive TCA cycle I
PWY-7376	-3.86057	-3.89842	-3.84629	0.340614	2.47948	0.0856185	0.429778	0.201486	0.606414	0.664017	0.949848	cob(II)yrinate a,c-diamide biosynthesis II (late cobalt incorporation)
PWY-7094	-3.79395	-3.88836	-3.79395	0.409939	2.4042	0.0859671	0.458019	0.337144	0.756898	0.776691	0.973069	fatty acid salvage
DHGLUCONATE-PYR-CAT-PWY	-11.8951	-11.9848	-11.7367	0.628418	6.5688	0.0876879	0.46024	0.64291	0.885461	0.693167	0.928584	glucose degradation (oxidative)
PWY0-1338	-2.78918	-2.78735	-2.79175	0.0305003	0.290638	0.099978	0.458019	0.552671	0.863982	0.730252	0.947012	polymyxin resistance
PWY-3001	1.65119	1.64837	1.65293	0.0159734	0.154172	0.100709	0.459351	0.810362	0.9449	0.790889	0.970514	superpathway of L-isoleucine biosynthesis I
RIBOSYN2-PWY	1.51487	1.50964	1.52254	0.0111694	0.105773	0.101195	0.446667	0.777557	0.938269	0.701142	0.941755	flavin biosynthesis I (bacteria and plants)
PWY0-781	0.817798	0.812962	0.827287	0.0144373	0.126236	0.101977	0.451556	0.875129	0.962147	0.752554	0.9601	aspartate superpathway
LEU-DEG2-PWY	-5.12058	-5.19098	-5.06739	0.40694	2.50276	0.102507	0.450466	0.413724	0.81982	0.751685	0.968798	L-leucine degradation I
PWY-6660	-12.0692	-12.301	-11.7646	0.68421	6.44849	0.105337	0.447556	0.6433	0.881358	0.68579	0.919142	2-heptyl-3-hydroxy-4(1H)-quinolone biosynthesis
DENITRIFICATION-PWY	-11.8702	-12.0171	-11.6344	0.750139	6.3907	0.121031	0.451111	0.659202	0.890699	0.71511	0.935241	nitrate reduction I (denitrification)
GLYCOLYSIS	2.10381	2.09599	2.1141	0.0123037	0.0923105	0.121634	0.443803	0.870142	0.961305	0.706485	0.949641	glycolysis I (from glucose 6-phosphate)
PWY-7332	-0.414994	-0.436304	-0.414877	0.0642743	0.509368	0.123944	0.465778	0.632511	0.907623	0.808689	0.975966	superpathway of UDP-N-acetylglucosamine-derived O-antigen building blocks biosynthesis
GOLPDLCAT-PWY	-4.10822	-4.49404	-3.89214	0.522514	3.17387	0.127341	0.391826	0.745854	0.931327	0.440017	0.848556	superpathway of glycerol degradation to 1,3-propanediol
PYRIDNUCSYN-PWY	1.34357	1.34402	1.34295	0.0154818	0.106625	0.130718	0.445778	0.877894	0.962812	0.728585	0.953272	NAD biosynthesis I (from aspartate)
PWY-6122	1.75449	1.74456	1.7692	0.0174501	0.138861	0.13088	0.44558	0.739478	0.928404	0.699968	0.950373	5-aminoimidazole ribonucleotide biosynthesis II
PENTOSE-P-PWY	1.44371	1.43849	1.46822	0.0234251	0.172979	0.135256	0.436251	0.682906	0.916778	0.694977	0.951412	pentose phosphate pathway
PWY-1269	0.913265	0.841894	0.954337	0.0295644	0.237761	0.142174	0.410484	0.552915	0.887345	0.530078	0.884106	CMP-3-deoxy-D-manno-octulosonate biosynthesis I
TYRFUMCAT-PWY	-6.01379	-6.11889	-5.82614	0.569473	2.80334	0.144403	0.408444	0.223598	0.627868	0.551109	0.907583	L-tyrosine degradation I
ARGSYN-PWY	1.02566	1.0054	1.04981	0.0236527	0.166113	0.146145	0.422035	0.616335	0.90038	0.633341	0.931094	L-arginine biosynthesis I (via L-ornithine)
PWY-6277	1.75475	1.74386	1.76798	0.0205327	0.136606	0.149425	0.436	0.73449	0.927383	0.694558	0.950719	superpathway of 5-aminoimidazole ribonucleotide biosynthesis
P441-PWY	1.20087	1.19604	1.21029	0.0319757	0.200136	0.153592	0.401599	0.636123	0.907412	0.52787	0.890077	superpathway of N-acetylneuraminate degradation
PWY-6317	1.05412	1.03682	1.11871	0.0283922	0.186088	0.157381	0.430222	0.646292	0.908199	0.642072	0.935374	galactose degradation I (Leloir pathway)
PWY-7400	1.02683	1.0051	1.05488	0.0251408	0.163306	0.159679	0.424444	0.596344	0.895753	0.618264	0.92586	L-arginine biosynthesis IV (archaebacteria)
PWY-6876	-5.48284	-6.65361	-5.25156	1.1968	7.48201	0.162585	0.379387	0.577249	0.872955	0.403721	0.813959	isopropanol biosynthesis
PWY-5973	1.75413	1.7359	1.76482	0.0289715	0.148534	0.171054	0.418925	0.672015	0.914133	0.608512	0.928084	cis-vaccenate biosynthesis
P4-PWY	0.819094	0.811703	0.836442	0.0251849	0.124057	0.182545	0.419556	0.795087	0.942507	0.607984	0.918834	superpathway of L-lysine, L-threonine and L-methionine biosynthesis I
PWY-6478	-1.33449	-1.33825	-1.32776	0.108552	0.6205	0.184324	0.425333	0.462692	0.851739	0.590336	0.921914	GDP-D-glycero-&alpha;-D-manno-heptose biosynthesis
P221-PWY	-5.07714	-5.21601	-5.04647	0.834822	3.16234	0.187981	0.391556	0.176322	0.58725	0.449241	0.853662	octane oxidation
PWY-7663	1.85716	1.83762	1.87186	0.0312015	0.152104	0.188478	0.426921	0.668334	0.913697	0.615436	0.931381	gondoate biosynthesis (anaerobic)
POLYAMINSYN3-PWY	-1.29809	-1.35188	-1.2829	0.0867431	0.426651	0.198402	0.416	0.307057	0.719668	0.567099	0.909924	superpathway of polyamine biosynthesis II
PWY-5100	1.91771	1.89634	1.93501	0.034284	0.143454	0.207285	0.391382	0.703406	0.920805	0.452418	0.852145	pyruvate fermentation to acetate and lactate II
RHAMCAT-PWY	0.133884	0.111362	0.167877	0.0699275	0.34191	0.210821	0.388716	0.584407	0.897455	0.452781	0.853984	L-rhamnose degradation I
PWY-7013	-0.779939	-0.820878	-0.717904	0.258232	1.0968	0.214694	0.410928	0.546018	0.891763	0.526109	0.901748	L-1,2-propanediol degradation
PWY-6608	0.576971	0.564739	0.624839	0.0628073	0.273825	0.216775	0.389605	0.44363	0.839945	0.46644	0.858062	guanosine nucleotides degradation III
PWY-6163	1.69018	1.66088	1.70413	0.0246574	0.108795	0.221897	0.381333	0.563399	0.882741	0.453192	0.838474	chorismate biosynthesis from 3-dehydroquinate
PWY-6121	1.7851	1.77144	1.81324	0.032619	0.140081	0.222382	0.403556	0.614044	0.902554	0.52239	0.887865	5-aminoimidazole ribonucleotide biosynthesis I
PWY-7373	-6.12166	-11.9128	-5.57882	1.57095	8.22084	0.234152	0.398045	0.281901	0.672282	0.472454	0.849066	superpathway of demethylmenaquinol-6 biosynthesis II
PWY-6467	0.645014	0.618804	0.69955	0.0646578	0.217791	0.237012	0.395824	0.8079	0.944208	0.497196	0.877606	Kdo transfer to lipid IVA III (Chlamydia)
GLUCUROCAT-PWY	-0.307603	-0.332559	-0.239819	0.0648037	0.227246	0.242758	0.405778	0.698827	0.920394	0.543075	0.897252	superpathway of &beta;-D-glucuronide and D-glucuronate degradation
COMPLETE-ARO-PWY	1.69549	1.66011	1.71148	0.0299861	0.120374	0.244118	0.396444	0.472411	0.845234	0.492049	0.869869	superpathway of aromatic amino acid biosynthesis
PWY-6572	-1.19718	-1.26852	-0.975172	0.222756	0.81132	0.244374	0.371835	0.406744	0.818009	0.394136	0.813712	chondroitin sulfate degradation I (bacterial)
ORNDEG-PWY	-2.10391	-2.11505	-2.10328	0.108025	0.387548	0.261606	0.398934	0.40284	0.801201	0.539908	0.895047	superpathway of ornithine degradation
P162-PWY	-0.758374	-0.816558	-0.6032	0.157939	0.595132	0.266402	0.372444	0.210725	0.615208	0.366226	0.787775	L-glutamate degradation V (via hydroxyglutarate)
PWY-2942	1.67616	1.65655	1.70283	0.0385867	0.126386	0.268215	0.388889	0.581142	0.893527	0.43428	0.838566	L-lysine biosynthesis III
ARO-PWY	1.63797	1.59972	1.66079	0.0326193	0.119977	0.271781	0.391382	0.422649	0.816791	0.445367	0.840373	chorismate biosynthesis I
PWY0-1479	-0.07789	-0.0992296	-0.0635624	0.0793622	0.315631	0.275393	0.355398	0.175545	0.582669	0.302078	0.724042	tRNA processing
PWY-7323	1.14213	1.13335	1.18056	0.0563093	0.188465	0.275422	0.385778	0.66392	0.912845	0.448787	0.851304	superpathway of GDP-mannose-derived O-antigen building blocks biosynthesis
PWY-5104	1.67909	1.65376	1.69864	0.0411709	0.147596	0.276354	0.369333	0.367393	0.779113	0.342764	0.764425	L-isoleucine biosynthesis IV
PWY-7003	-1.65179	-1.95628	-1.5345	0.536229	1.24954	0.285461	0.328889	0.119526	0.506967	0.220788	0.64881	glycerol degradation to butanol
NAGLIPASYN-PWY	0.952325	0.88158	1.00548	0.0644997	0.222939	0.287124	0.382497	0.427558	0.827342	0.418081	0.829714	lipid IVA biosynthesis
PWY-6609	1.50402	1.49224	1.55999	0.0424538	0.132381	0.287444	0.372723	0.34127	0.753411	0.405578	0.807159	adenine and adenosine salvage III
PWY-7315	-1.47926	-1.56672	-1.45737	0.121843	0.378175	0.294715	0.378943	0.432646	0.827462	0.431053	0.835628	dTDP-N-acetylthomosamine biosynthesis
METH-ACETATE-PWY	-5.94249	-11.9235	-4.7857	1.9502	9.59522	0.2956	0.332741	0.277838	0.672436	0.265833	0.669789	methanogenesis from acetate
PWY-7031	-7.31259	-11.9186	-6.60422	1.89291	7.52399	0.295957	0.360444	0.277712	0.669786	0.33187	0.741152	protein N-glycosylation (bacterial)
PWY-5121	1.55094	1.52854	1.56618	0.0368611	0.11087	0.298022	0.36295	0.431232	0.822815	0.329046	0.747832	superpathway of geranylgeranyl diphosphate biosynthesis II (via MEP)
COLANSYN-PWY	1.26414	1.23431	1.31233	0.0494851	0.153704	0.299865	0.367111	0.556081	0.886216	0.372923	0.793772	colanic acid building blocks biosynthesis
GLYCOLYSIS-E-D	0.945411	0.937361	1.04796	0.110782	0.377598	0.299911	0.353621	0.482096	0.862902	0.322562	0.753008	superpathway of glycolysis and Entner-Doudoroff
SER-GLYSYN-PWY	1.49703	1.4566	1.51208	0.0458306	0.128142	0.312111	0.370946	0.479237	0.852616	0.387426	0.798149	superpathway of L-serine and glycine biosynthesis I
PWY-5695	1.63448	1.61863	1.65182	0.0400026	0.114116	0.340254	0.333778	0.393808	0.798158	0.239472	0.650975	urate biosynthesis/inosine 5'-phosphate degradation
PWY-7242	1.01725	0.998296	1.09601	0.0983641	0.277827	0.340257	0.335406	0.2497	0.654628	0.249223	0.679142	D-fructuronate degradation
GLUCONEO-PWY	1.80224	1.78496	1.86788	0.0471411	0.119731	0.35052	0.396713	0.606954	0.899207	0.480581	0.868357	gluconeogenesis I
PWY-5384	-0.478012	-0.500457	-0.423383	0.162776	0.362215	0.367698	0.33363	0.136494	0.533961	0.246755	0.673758	sucrose degradation IV (sucrose phosphorylase)
PWY-7560	1.47421	1.44776	1.50439	0.0538761	0.141833	0.368877	0.337333	0.311375	0.724064	0.260636	0.685388	methylerythritol phosphate pathway II
NONMEVIPP-PWY	1.47399	1.44758	1.50528	0.0552049	0.1448	0.373862	0.338667	0.308446	0.720635	0.26216	0.688067	methylerythritol phosphate pathway I
PWY-5705	-2.36457	-2.48495	-2.31985	0.173111	0.474207	0.381784	0.340737	0.228422	0.634997	0.296639	0.72215	allantoin degradation to glyoxylate III
P42-PWY	1.80586	1.77062	1.84918	0.0794463	0.162487	0.3829	0.340737	0.619121	0.90423	0.256908	0.686471	incomplete reductive TCA cycle
PYRIDOXSYN-PWY	0.187984	0.0503816	0.225937	0.105444	0.285096	0.382921	0.355842	0.214917	0.620294	0.317341	0.743711	pyridoxal 5'-phosphate biosynthesis I
PWY-5677	-1.74319	-1.83567	-1.61972	0.316291	0.737536	0.387649	0.344889	0.211383	0.615845	0.298803	0.729666	succinate fermentation to butanoate
GALACTARDEG-PWY	-2.10143	-2.17858	-1.91727	0.182542	0.464796	0.392188	0.296313	0.222006	0.629404	0.146547	0.52407	D-galactarate degradation I
PWY-6507	0.8608	0.751906	0.885715	0.127838	0.315324	0.394447	0.343111	0.260249	0.666556	0.265368	0.692991	4-deoxy-L-threo-hex-4-enopyranuronate degradation
PWY-7328	-0.108743	-0.161663	0.0954249	0.158943	0.342727	0.399705	0.343847	0.434744	0.834332	0.289201	0.721524	superpathway of UDP-glucose-derived O-antigen building blocks biosynthesis
PWY0-845	0.509361	0.416291	0.550231	0.0860224	0.248832	0.400592	0.319556	0.184706	0.590877	0.219265	0.638239	superpathway of pyridoxal 5'-phosphate biosynthesis and salvage
PWY-5097	1.60311	1.55262	1.62648	0.065448	0.144321	0.404613	0.34	0.28973	0.700464	0.256366	0.679574	L-lysine biosynthesis VI
GLUCARGALACTSUPER-PWY	-2.10325	-2.17312	-1.91719	0.189734	0.468139	0.406095	0.288316	0.218628	0.624636	0.146256	0.526781	superpathway of D-glucarate and D-galactarate degradation
PWY-7210	-4.78737	-5.76768	-4.2348	1.76881	6.75105	0.406717	0.243447	0.0805221	0.413111	0.0672087	0.351171	pyrimidine deoxyribonucleotides biosynthesis from CTP
PWY0-1061	0.761197	0.705555	0.858555	0.104941	0.242646	0.416826	0.303111	0.183854	0.59181	0.17055	0.569717	superpathway of L-alanine biosynthesis
PWY-7198	-5.29363	-6.28929	-4.73758	1.78579	6.50446	0.417282	0.248778	0.0772079	0.403401	0.0677601	0.351837	pyrimidine deoxyribonucleotides de novo biosynthesis IV
PYRIDNUCSAL-PWY	1.30434	1.29135	1.38673	0.0781601	0.154809	0.423409	0.33896	0.296537	0.708676	0.242386	0.667897	NAD salvage pathway I
CODH-PWY	-1.76451	-1.85395	-1.50744	0.454431	1.02755	0.424146	0.293333	0.202292	0.608423	0.129365	0.500135	reductive acetyl coenzyme A pathway
1CMET2-PWY	1.61814	1.60296	1.6503	0.0415726	0.0885336	0.428764	0.315111	0.314418	0.723086	0.193215	0.592576	N10-formyl-tetrahydrofolate biosynthesis
GALACT-GLUCUROCAT-PWY	-0.145733	-0.213752	-0.0855705	0.10702	0.20856	0.438672	0.340889	0.248986	0.656529	0.27133	0.697216	superpathway of hexuronide and hexuronate degradation
ASPASN-PWY	1.55071	1.51662	1.61313	0.0800416	0.16847	0.442621	0.322667	0.213987	0.620878	0.209015	0.626175	superpathway of L-aspartate and L-asparagine biosynthesis
P281-PWY	-9.9345	-11.1126	-7.63746	2.75975	5.36933	0.450834	0.300311	0.237417	0.598197	0.169395	0.548281	3-phenylpropanoate degradation
PWY-6629	0.255328	0.243038	0.51643	0.227474	0.476844	0.458001	0.328299	0.307756	0.723224	0.249326	0.680549	superpathway of L-tryptophan biosynthesis
COBALSYN-PWY	0.873134	0.841419	0.970932	0.115857	0.230229	0.46118	0.347556	0.227649	0.633264	0.26977	0.699709	adenosylcobalamin salvage from cobinamide I
PWY490-3	-1.91202	-2.07284	-1.66642	0.406089	0.907965	0.463552	0.291556	0.136525	0.535306	0.138832	0.518142	nitrate reduction VI (assimilatory)
PWY-6269	0.803318	0.758888	0.926291	0.116797	0.247134	0.465218	0.341626	0.236092	0.641698	0.274039	0.706378	adenosylcobalamin salvage from cobinamide II
KDO-NAGLIPASYN-PWY	-0.443816	-0.475123	-0.396993	0.0963806	0.184872	0.470771	0.265333	0.120988	0.497567	0.0961411	0.415381	superpathway of (Kdo)2-lipid A biosynthesis
PWY-5509	0.793938	0.746524	0.928737	0.124225	0.254098	0.471688	0.343403	0.232264	0.637894	0.281341	0.712682	adenosylcobalamin biosynthesis from cobyrinate a,c-diamide I
PWY-6737	1.84411	1.74065	1.88288	0.0835345	0.180228	0.474378	0.270991	0.195445	0.603439	0.107839	0.446827	starch degradation V
PWY-5747	-2.82738	-2.95347	-2.778	0.209219	0.404596	0.480024	0.307111	0.106424	0.469144	0.172503	0.564497	2-methylcitrate cycle II
GLYCOCAT-PWY	1.79623	1.7391	1.83076	0.0852746	0.15381	0.498001	0.302532	0.182936	0.59001	0.170293	0.568918	glycogen degradation I (bacterial)
PWY0-1261	1.0259	0.996686	1.12136	0.131117	0.241646	0.508952	0.286539	0.114238	0.496327	0.140564	0.516669	anhydromuropeptides recycling
P164-PWY	-0.0422706	-0.103206	0.0499402	0.168019	0.314439	0.517519	0.28032	0.163559	0.569783	0.117164	0.468863	purine nucleobases degradation I (anaerobic)
OANTIGEN-PWY	1.40169	1.36955	1.41577	0.0621202	0.110075	0.521163	0.294536	0.119259	0.496651	0.15281	0.531564	O-antigen building blocks biosynthesis (E. coli)
DAPLYSINESYN-PWY	0.979296	0.933353	1.00446	0.070839	0.127887	0.537437	0.277333	0.0614974	0.355196	0.132233	0.489933	L-lysine biosynthesis I
PWY0-42	-2.85772	-3.00588	-2.81213	0.223805	0.408334	0.538467	0.296889	0.0934953	0.43466	0.14521	0.521586	2-methylcitrate cycle I
PWY-7222	2.23871	2.19688	2.29258	0.0776444	0.129491	0.540549	0.294667	0.158628	0.563128	0.142103	0.519129	guanosine deoxyribonucleotides de novo biosynthesis II
THRESYN-PWY	1.77214	1.70408	1.81543	0.0874212	0.137802	0.546735	0.293778	0.215075	0.621245	0.162724	0.559712	superpathway of L-threonine biosynthesis
PWY-7220	2.23874	2.19606	2.29331	0.0799726	0.13156	0.554806	0.286667	0.155251	0.559036	0.142106	0.519633	adenosine deoxyribonucleotides de novo biosynthesis II
PWY0-1241	-1.16037	-1.24589	-1.07979	0.191819	0.315271	0.589438	0.269333	0.0928909	0.445807	0.102963	0.436647	ADP-L-glycero-&beta;-D-manno-heptose biosynthesis
P163-PWY	-1.49508	-1.71295	-1.12135	0.502037	0.822303	0.590929	0.244889	0.0591302	0.353916	0.0616261	0.337261	L-lysine fermentation to acetate and butanoate
PWY-6630	1.07829	1.01759	1.17929	0.130798	0.214154	0.612688	0.248778	0.0964269	0.459286	0.0769405	0.378057	superpathway of L-tyrosine biosynthesis
GLYCOGENSYNTH-PWY	1.42569	1.32838	1.47618	0.128481	0.184809	0.618139	0.252889	0.126719	0.51698	0.0781344	0.378561	glycogen biosynthesis I (from ADP-D-Glucose)
DTDPRHAMSYN-PWY	1.50522	1.4368	1.5393	0.14805	0.22607	0.632948	0.256331	0.0835429	0.430799	0.0881062	0.404684	dTDP-L-rhamnose biosynthesis I
GLUCARDEG-PWY	-2.09423	-2.21744	-1.90634	0.32378	0.459541	0.632971	0.24	0.102036	0.466833	0.0637803	0.339554	D-glucarate degradation I
PWY-6628	1.1182	1.05589	1.2294	0.138845	0.216802	0.636191	0.251556	0.0991194	0.464971	0.0767956	0.377505	superpathway of L-phenylalanine biosynthesis
PWY-7377	-0.722416	-0.901955	-0.555096	0.339286	0.510407	0.637907	0.211017	0.0329075	0.246847	0.0342066	0.245312	cob(II)yrinate a,c-diamide biosynthesis I (early cobalt insertion)
PPGPPMET-PWY	-0.584842	-0.777893	-0.483264	0.317536	0.465712	0.641496	0.196	0.0399002	0.278333	0.0266234	0.210246	ppGpp biosynthesis
CALVIN-PWY	2.00768	1.97	2.03178	0.0569222	0.0719064	0.654833	0.244889	0.118414	0.493684	0.0691188	0.352667	Calvin-Benson-Bassham cycle
PWY-6588	0.12836	0.0411407	0.416166	0.338786	0.475603	0.677206	0.189693	0.0234433	0.203949	0.023949	0.197547	pyruvate fermentation to acetone
PWY-5676	0.423484	0.246552	0.694504	0.403812	0.48011	0.768708	0.232889	0.0280448	0.225439	0.0470676	0.2957	acetyl-CoA fermentation to butanoate II
GALACTUROCAT-PWY	0.582092	0.532063	0.812459	0.171333	0.24729	0.78245	0.208444	0.0319829	0.242904	0.0342071	0.242929	D-galacturonate degradation I
BIOTIN-BIOSYNTHESIS-PWY	0.917783	0.853548	1.0204	0.167717	0.181211	0.804417	0.170591	0.035798	0.259286	0.0166014	0.155704	biotin biosynthesis I
PWY-6519	0.967371	0.869557	1.03474	0.173337	0.176207	0.869682	0.163039	0.0281218	0.22537	0.0118834	0.128854	8-amino-7-oxononanoate biosynthesis I
PWY-5505	0.47879	0.317461	0.58905	0.243564	0.251901	0.873664	0.17681	0.0108487	0.141016	0.0162335	0.15338	L-glutamate and L-glutamine biosynthesis
PWY-5971	1.27187	1.19065	1.33942	0.153467	0.166624	0.926041	0.163556	0.0181306	0.17574	0.0130485	0.135458	palmitate biosynthesis II (bacteria and plants)
PWY-7664	1.09794	0.999359	1.1745	0.176956	0.190012	0.944823	0.142667	0.00900113	0.134656	0.00751179	0.109506	oleate biosynthesis IV (anaerobic)
NONOXIPENT-PWY	2.18329	2.14044	2.23794	0.0924373	0.0738522	0.945499	0.179556	0.0228361	0.198834	0.0205127	0.177476	pentose phosphate pathway (non-oxidative branch)
PWYG-321	1.12624	1.02732	1.20355	0.183044	0.190094	0.962144	0.141271	0.00937865	0.135997	0.00792215	0.111211	mycolate biosynthesis
PWY-6353	0.660731	0.58762	0.755867	0.209007	0.197683	0.980286	0.131941	0.00463042	0.124773	0.00550767	0.106243	purine nucleotides degradation II (aerobic)
PWY-6282	1.01741	0.901941	1.09231	0.191912	0.203177	0.995918	0.137717	0.00686711	0.1287	0.00626877	0.105818	palmitoleate biosynthesis I (from (5Z)-dodec-5-enoate)
PWY0-862	0.982352	0.873294	1.05986	0.191169	0.1965	1.02281	0.131497	0.00693093	0.129055	0.00581182	0.105132	(5Z)-dodec-5-enoate biosynthesis
FASYN-INITIAL-PWY	0.855916	0.745329	0.953816	0.198621	0.19802	1.03017	0.136384	0.00554696	0.126235	0.00690138	0.108224	superpathway of fatty acid biosynthesis initiation (E. coli)
PWY-5989	1.07203	0.947269	1.15374	0.204326	0.200946	1.03132	0.131053	0.00536721	0.125822	0.00551473	0.104012	stearate biosynthesis II (bacteria and plants)
SALVADEHYPOX-PWY	0.172772	0.0700567	0.3521	0.323171	0.301467	1.07512	0.125278	0.00319948	0.123636	0.00497032	0.10343	adenosine nucleotides degradation II
